# Supplementary material for: Knowledge, attitudes and practices of young adults towards HIV prevention: an analysis of baseline data from a community-based HIV prevention intervention study in two high HIV burden districts, South Africa
Source: BMC Public Health. 2020 Aug 17;20:1249. doi: 10.1186/s12889-020-09356-3 (PMC7433171; doi:10.1186/s12889-020-09356-3)
Supplement: Supplementary file 1 — Additional file 1. Knowledge, attitudes and practices data. This file contains data used for this manuscript. [file 12889_2020_9356_MOESM1_ESM.xlsx]

## Sheet: Sheet1
record_id	q1_3	gender	marital	q1_5_oth	employment	q1_6_oth	education	q1_8	hungry	hungreas	acctyp	electric	radio	tv	cellphone	refrig	notrem	bicycle	motcycle	car	foodgd	livestock	notrem2	refused	clubmem	socgrant	q1_14	q1_14_oth	incsource	q1_15oth	conduse	fewsxpart	hivhealthy	aidscurd	hivfdshar	hivbtrt	q2_1b___1	q2_1b___2	q2_1b___3	q2_1b___4	q2_1b___5	q2_1b___6	q2_1b___7	q2_1b___8	q2_1b___9	q2_1b___10	q2_1b___11	q2_1b___12	q2_1b___13
2508	All my life.	Male	Not married, but living with sexual partner/boyfriend/girlfriend		Unemployed, looking for work		Grade 12/Standard 10/ Matric	Yes	No	No money to buy food	Brick house	Checked	Unchecked	Checked	Checked	Checked	Unchecked	Unchecked	Unchecked	Unchecked	Unchecked	Unchecked	Unchecked	Unchecked	Yes, an active member	0	Black African		Family		No	Yes	Yes	Yes	No	Yes	Unchecked	Checked	Checked	Checked	Checked	Unchecked	Checked	Unchecked	Unchecked	Unchecked	Unchecked	Unchecked	Unchecked
1738	All my life.	Male	single		Student/pupil/learner		Grade 12/Standard 10/ Matric	No			Brick house	Checked	Checked	Checked	Checked	Checked	Unchecked	Unchecked	Unchecked	Unchecked	Checked	Checked	Unchecked	Unchecked	No	Yes	Black African		Social grant		Yes	Yes	Yes	No	No	No	Unchecked	Checked	Unchecked	Unchecked	Unchecked	Unchecked	Unchecked	Unchecked	Unchecked	Unchecked	Unchecked	Unchecked	Unchecked
5385	More than 5 years.	Male	single		Student/pupil/learner		Grade 11/Standard 9	No			Brick house	Checked	Checked	Checked	Checked	Checked	Unchecked	Unchecked	Unchecked	Unchecked	Checked	Unchecked	Unchecked	Unchecked	Yes, a member	0	Black African		Family		Yes	Yes	Yes	No	No	No	Unchecked	Checked	Checked	Checked	Unchecked	Unchecked	Unchecked	Unchecked	Unchecked	Unchecked	Unchecked	Unchecked	Unchecked
2810	All my life.	Male	single		Student/pupil/learner		Grade 11/Standard 9	No			Brick house	Checked	Checked	Checked	Checked	Checked	Unchecked	Unchecked	Unchecked	Checked	Unchecked	Unchecked	Unchecked	Unchecked	No	0	Black African		Family		Yes	Yes	Yes	No	No	Yes	Unchecked	Checked	Unchecked	Unchecked	Checked	Unchecked	Unchecked	Unchecked	Unchecked	Unchecked	Unchecked	Unchecked	Unchecked
5387	All my life.	Male	single		Student/pupil/learner		Certificate course completed after school (Grade 12/Matric)	No			Brick house	Checked	Checked	Checked	Checked	Checked	Unchecked	Unchecked	Unchecked	Unchecked	Unchecked	Checked	Unchecked	Unchecked	Yes, a member	0	Black African		Family		Yes	Yes	No	No	No		Unchecked	Checked	Checked	Checked	Checked	Checked	Checked	Checked	Checked	Unchecked	Unchecked	Unchecked	Unchecked
5507	All my life.	Male	single		Student/pupil/learner		Grade 11/Standard 9	Yes	Yes	No money to buy food	Brick house	Checked	Checked	Checked	Checked	Unchecked	Unchecked	Unchecked	Unchecked	Unchecked	Unchecked	Unchecked	Unchecked	Unchecked		0	Black African		Family		Yes	Yes	Yes	Yes	Yes	Yes	Unchecked	Checked	Unchecked	Checked	Checked	Unchecked	Unchecked	Unchecked	Unchecked	Unchecked	Unchecked	Unchecked	Unchecked
5336	All my life.	Male	single		Student/pupil/learner		Grade 11/Standard 9	No			Brick house	Checked	Checked	Unchecked	Checked	Checked	Unchecked	Unchecked	Unchecked	Unchecked	Checked	Checked	Unchecked	Unchecked	No	Yes	Black African		Social grant		Yes	Yes	Yes	Yes	Yes	Yes	Checked	Unchecked	Unchecked	Unchecked	Unchecked	Unchecked	Unchecked	Unchecked	Unchecked	Unchecked	Unchecked	Unchecked	Unchecked
3141	All my life.	Male	single		Unemployed, looking for work		Grade 12/Standard 10/ Matric	Yes	Yes	No money to buy food	Brick house	Checked	Checked	Checked	Checked	Checked	Unchecked	Unchecked	Unchecked	Unchecked	Unchecked	Unchecked	Unchecked	Unchecked	No	0	Black African		Partner/spouse		Yes	Yes	Yes	No	No	Yes	Unchecked	Checked	Checked	Unchecked	Unchecked	Unchecked	Unchecked	Unchecked	Unchecked	Unchecked	Unchecked	Unchecked	Unchecked
2251	More than 5 years.	Male	single		Student/pupil/learner		Grade 11/Standard 9	No			Brick house	Unchecked	Unchecked	Unchecked	Checked	Unchecked	Unchecked	Unchecked	Unchecked	Unchecked	Unchecked	Unchecked	Unchecked	Unchecked	No	0	Black African		Family		Yes	No	Yes	No	No	Yes	Unchecked	Unchecked	Unchecked	Unchecked	Unchecked	Checked	Unchecked	Unchecked	Unchecked	Unchecked	Unchecked	Unchecked	Unchecked
2265	All my life.	Male	single		Unemployed, looking for work		Grade 12/Standard 10/ Matric	No			Brick house	Checked	Checked	Checked	Checked	Checked	Unchecked	Unchecked	Unchecked	Unchecked	Unchecked	Unchecked	Unchecked	Unchecked	No	0	Black African		Family		Yes	Yes	Yes	No	No		Unchecked	Checked	Unchecked	Checked	Unchecked	Unchecked	Checked	Unchecked	Checked	Unchecked	Unchecked	Unchecked	Unchecked
5436	All my life.	Male	single		Student/pupil/learner		Grade 10/Standard 8	No			Brick house	Checked	Checked	Checked	Checked	Checked	Unchecked	Checked	Unchecked	Checked	Unchecked	Checked	Unchecked	Unchecked	No	0	Black African		Family		Yes	No	Yes	No	No	Yes	Unchecked	Checked	Checked	Checked	Checked	Unchecked	Checked	Checked	Checked	Unchecked	Unchecked	Unchecked	Unchecked
4972	All my life.	Male	single		Student/pupil/learner		Grade 11/Standard 9	No			Brick house	Checked	Checked	Checked	Checked	Checked	Unchecked	Unchecked	Unchecked	Unchecked	Unchecked	Checked	Unchecked	Unchecked	No	0	Black African		Family		Yes	Yes	No	No	No	Yes	Unchecked	Checked	Unchecked	Checked	Unchecked	Unchecked	Unchecked	Unchecked	Unchecked	Unchecked	Unchecked	Unchecked	Unchecked
5661	All my life.	Male	single		Student/pupil/learner		Grade 10/Standard 8	No			Brick house	Checked	Checked	Checked	Checked	Checked	Unchecked	Unchecked	Unchecked	Unchecked	Checked	Unchecked	Unchecked	Unchecked	Yes, an active member	0	Black African		Family		Yes	Yes	Yes	No	No	Yes	Unchecked	Checked	Unchecked	Unchecked	Unchecked	Unchecked	Unchecked	Unchecked	Unchecked	Unchecked	Unchecked	Unchecked	Unchecked
4021	More than 5 years.	Male	single		Student/pupil/learner		Grade 11/Standard 9	Yes	No	No money to buy food	Brick house	Checked	Checked	Checked	Checked	Unchecked	Unchecked	Unchecked	Unchecked	Unchecked	Unchecked	Unchecked	Unchecked	Unchecked		Yes	Black African		Social grant		Yes	Yes	Yes	No			Unchecked	Checked	Unchecked	Unchecked	Unchecked	Unchecked	Unchecked	Unchecked	Unchecked	Unchecked	Unchecked	Unchecked	Unchecked
5780	All my life.	Male	single		Student/pupil/learner		Grade 12/Standard 10/ Matric	No			Brick house	Checked	Checked	Checked	Checked	Checked	Unchecked	Unchecked	Unchecked	Unchecked	Unchecked	Unchecked	Unchecked	Unchecked	Yes, a member	Yes	Black African		Family		Yes	Yes	Yes	No	No	Yes	Unchecked	Checked	Unchecked	Unchecked	Unchecked	Unchecked	Unchecked	Unchecked	Unchecked	Unchecked	Unchecked	Unchecked	Unchecked
4248	All my life.	Male	single		Student/pupil/learner		Grade 12/Standard 10/ Matric	No			Brick house	Checked	Checked	Checked	Checked	Checked	Unchecked	Unchecked	Unchecked	Unchecked	Unchecked	Unchecked	Unchecked	Unchecked	Yes, a member	0	Black African		Family		Yes	Yes	No	Yes	No	Yes	Unchecked	Checked	Unchecked	Unchecked	Checked	Checked	Unchecked	Unchecked	Unchecked	Unchecked	Unchecked	Unchecked	Unchecked
8233	More than 5 years.	Male	single		Student/pupil/learner		Grade 12/Standard 10/ Matric	No			Flat	Checked	Checked	Checked	Checked	Checked	Unchecked	Unchecked	Unchecked	Checked	Checked	Unchecked	Unchecked	Unchecked	Yes, a member	Yes	Black African		Family		Yes	Yes	Yes	No	No	Yes	Unchecked	Checked	Unchecked	Unchecked	Unchecked	Unchecked	Checked	Unchecked	Unchecked	Unchecked	Unchecked	Unchecked	Unchecked
5297	More than 5 years.	Male	single		Student/pupil/learner		Grade 12/Standard 10/ Matric	No			Flat	Checked	Checked	Checked	Checked	Checked	Unchecked	Unchecked	Unchecked	Unchecked	Unchecked	Unchecked	Unchecked	Unchecked	Yes, a member	0	Black African		Family		Yes	Yes	No	No	Yes	Yes	Unchecked	Checked	Unchecked	Checked	Unchecked	Unchecked	Unchecked	Unchecked	Unchecked	Unchecked	Unchecked	Unchecked	Unchecked
4201	More than 5 years.	Male			Unemployed, looking for work		Grade 10/Standard 8	No			Flat	Checked	Checked	Checked	Checked	Unchecked	Unchecked	Unchecked	Unchecked	Checked	Unchecked	Unchecked	Unchecked	Unchecked	Yes, an active member	0	Black African		Family		Yes	Yes	No	Yes	No	Yes	Unchecked	Checked	Checked	Checked	Unchecked	Checked	Checked	Unchecked	Checked	Unchecked	Unchecked	Unchecked	Unchecked
5439	More than 5 years.	Male	single		Student/pupil/learner		Grade 11/Standard 9	No			Brick house	Checked	Checked	Checked	Checked	Checked	Unchecked	Unchecked	Unchecked	Unchecked	Unchecked	Checked	Unchecked	Unchecked	No	0	Black African		Family		Yes	Yes	Yes	No	No	Yes	Unchecked	Checked	Unchecked	Unchecked	Unchecked	Checked	Unchecked	Unchecked	Unchecked	Unchecked	Unchecked	Unchecked	Unchecked
4555	All my life.	Male	single		Work in informal sector, looking for permanent work		Grade 11/Standard 9	Yes	Yes		Flat	Unchecked	Unchecked	Checked	Checked	Unchecked	Unchecked	Unchecked	Unchecked	Unchecked	Unchecked	Unchecked	Unchecked	Unchecked	No	0	Black African		Salary/Wages from employer		Yes	Yes	No	Yes	Yes	Yes	Unchecked	Checked	Unchecked	Unchecked	Unchecked	Unchecked	Unchecked	Unchecked	Unchecked	Unchecked	Unchecked	Unchecked	Unchecked
5875	More than 5 years.	Male	single		Student/pupil/learner		Grade 12/Standard 10/ Matric	No			Brick house	Checked	Checked	Checked	Checked	Checked	Unchecked	Unchecked	Unchecked	Checked	Checked	Unchecked	Unchecked	Unchecked	Yes, a member	0	Black African		Family		Yes	Yes	Yes	No	No	No	Unchecked	Checked	Checked	Checked	Checked	Checked	Checked	Unchecked	Unchecked	Unchecked	Unchecked	Unchecked	Unchecked
1832	More than 5 years.	Male	single		Unemployed, looking for work		Grade 12/Standard 10/ Matric	No			Brick house	Checked	Checked	Checked	Checked	Checked	Unchecked	Checked	Unchecked	Unchecked	Unchecked	Checked	Unchecked	Unchecked	Yes, a member	0	Black African		Family		Yes	Yes	Yes	No	No	No	Unchecked	Checked	Unchecked	Unchecked	Unchecked	Unchecked	Unchecked	Unchecked	Unchecked	Unchecked	Unchecked	Unchecked	Unchecked
8112	All my life.	Male	single		Student/pupil/learner		Further studies incomplete	No			Brick house	Checked	Checked	Checked	Checked	Unchecked	Unchecked	Unchecked	Unchecked	Unchecked	Unchecked	Unchecked	Unchecked	Unchecked	Yes, an active member	0	Black African		Family		Yes	Yes	Yes	No	No	No	Unchecked	Checked	Unchecked	Unchecked	Unchecked	Unchecked	Unchecked	Unchecked	Unchecked	Unchecked	Unchecked	Unchecked	Unchecked
5732	All my life.	Male	single		Student/pupil/learner		Grade 11/Standard 9	No			Flat	Checked	Checked	Checked	Checked	Checked	Unchecked	Unchecked	Unchecked	Unchecked	Unchecked	Unchecked	Unchecked	Unchecked		0	Black African		Family		Yes	Yes	Yes	No	No	Yes	Unchecked	Checked	Checked	Checked	Checked	Checked	Checked	Checked	Checked	Unchecked	Unchecked	Unchecked	Unchecked
5293	All my life.	Male	single		Student/pupil/learner		Grade 11/Standard 9	Yes	No	No money to buy food	Brick house	Checked	Unchecked	Checked	Checked	Checked	Unchecked	Checked	Unchecked	Unchecked	Unchecked	Unchecked	Unchecked	Unchecked	No	Yes	Black African		Social grant		Yes	Yes	Yes	No	No	Yes	Unchecked	Checked	Unchecked	Checked	Checked	Checked	Checked	Unchecked	Unchecked	Unchecked	Unchecked	Unchecked	Unchecked
4239	All my life.	Male	single		Student/pupil/learner		Grade 11/Standard 9	No			Flat	Unchecked	Unchecked	Unchecked	Unchecked	Unchecked	Unchecked	Unchecked	Unchecked	Unchecked	Unchecked	Unchecked	Unchecked	Unchecked	Yes, an active member	0	Black African		Family		Yes	Yes	No	No	No	No	Unchecked	Unchecked	Unchecked	Unchecked	Unchecked	Unchecked	Unchecked	Unchecked	Unchecked	Unchecked	Unchecked	Unchecked	Unchecked
812	All my life.	Male	single		Student/pupil/learner		Certificate course completed after school (Grade 12/Matric)	No			Brick house	Checked	Checked	Checked	Checked	Checked	Unchecked	Unchecked	Unchecked	Unchecked	Unchecked	Unchecked	Unchecked	Unchecked	Yes, an active member	0	Black African		Family		Yes	Yes	Yes	No	No	Yes	Unchecked	Checked	Unchecked	Checked	Checked	Checked	Unchecked	Unchecked	Unchecked	Unchecked	Unchecked	Unchecked	Unchecked
6839	More than 5 years.	Male	single		Student/pupil/learner		Grade 12/Standard 10/ Matric	Yes	Yes	No food	Flat	Unchecked	Checked	Unchecked	Checked	Unchecked	Unchecked	Unchecked	Unchecked	Unchecked	Unchecked	Unchecked	Unchecked	Unchecked	Yes, a member	0	Black African		Family			Yes	Yes	No	No	Yes	Unchecked	Checked	Unchecked	Unchecked	Unchecked	Unchecked	Unchecked	Unchecked	Unchecked	Unchecked	Unchecked	Unchecked	Unchecked
4768	All my life.	Male	single		Unemployed, looking for work		Grade 11/Standard 9	Yes	Yes	No money to buy food	Brick house	Checked	Checked	Checked	Checked	Checked	Unchecked	Unchecked	Unchecked	Unchecked	Unchecked	Unchecked	Unchecked	Unchecked	No	0	Black African		Family		Yes	Yes	Yes	No	No	No	Unchecked	Checked	Unchecked	Unchecked	Unchecked	Unchecked	Checked	Unchecked	Unchecked	Unchecked	Unchecked	Unchecked	Unchecked
5259	All my life.	Male	single		Unemployed, looking for work		Grade 12/Standard 10/ Matric				Brick house	Checked	Checked	Checked	Checked	Unchecked	Unchecked	Unchecked	Unchecked	Checked	Checked	Checked	Unchecked	Unchecked	Yes, a member	0	Black African		Family		Yes	Yes	Yes	No	Yes	Yes	Unchecked	Checked	Checked	Unchecked	Unchecked	Checked	Unchecked	Unchecked	Checked	Unchecked	Unchecked	Unchecked	Unchecked
4749	All my life.	Male	single		Unemployed, not looking for work		Grade 10/Standard 8	No			Brick house	Checked	Checked	Checked	Checked	Checked	Unchecked	Unchecked	Unchecked	Unchecked	Unchecked	Unchecked	Unchecked	Unchecked	No	0	Black African		Family		Yes	No	Yes	Yes	Yes	Yes	Unchecked	Checked	Unchecked	Unchecked	Unchecked	Unchecked	Unchecked	Unchecked	Unchecked	Unchecked	Unchecked	Unchecked	Unchecked
4123	More than 1 year, but less than 5 years.	Male	single		Unemployed, looking for work		Grade 12/Standard 10/ Matric	No			Brick house	Checked	Checked	Checked	Checked	Checked	Unchecked	Unchecked	Unchecked	Unchecked	Unchecked	Unchecked	Unchecked	Unchecked	Yes, an active member	0	Black African				Yes	Yes	Yes	No	Yes	Yes	Unchecked	Checked	Unchecked	Unchecked	Unchecked	Checked	Unchecked	Unchecked	Unchecked	Unchecked	Unchecked	Unchecked	Unchecked
3974	More than 5 years.	Male	single		Student/pupil/learner		Grade 12/Standard 10/ Matric	No			Brick house	Checked	Checked	Checked	Checked	Checked	Unchecked	Unchecked	Checked	Checked	Unchecked	Unchecked	Unchecked	Unchecked	No	0	Black African		Family		Yes	Yes	No	No	No	Yes	Unchecked	Checked	Unchecked	Checked	Unchecked	Unchecked	Unchecked	Unchecked	Unchecked	Unchecked	Unchecked	Unchecked	Unchecked
5249	All my life.	Male	single		Sick/disabled and unable to work		Grade 11/Standard 9	No			Brick house	Checked	Checked	Checked	Checked	Checked	Unchecked	Unchecked	Unchecked	Unchecked	Unchecked	Unchecked	Unchecked	Unchecked	No	0	Black African		Family		Yes	No	Yes	No	No	Yes	Checked	Checked	Checked	Unchecked	Unchecked	Unchecked	Unchecked	Unchecked	Unchecked	Unchecked	Unchecked	Unchecked	Unchecked
4744	All my life.	Male	single		Student/pupil/learner		Grade 11/Standard 9	No			Brick house	Checked	Checked	Checked	Checked	Checked	Unchecked	Unchecked	Unchecked	Unchecked	Checked	Checked	Unchecked	Unchecked	No	0	Black African		Salary/Wages from employer		Yes	No	No	No	No	No	Checked	Checked	Checked	Checked	Unchecked	Unchecked	Checked	Unchecked	Unchecked	Unchecked	Unchecked	Unchecked	Unchecked
3549	More than 5 years.	Male	single		Student/pupil/learner		Grade 9 /Standard 7	Yes	No	No money to buy food	Brick house	Checked	Checked	Checked	Checked	Unchecked	Unchecked	Unchecked	Unchecked	Unchecked	Unchecked	Checked	Unchecked	Unchecked	Yes, an active member	0	Black African		Family		Yes	Yes	Yes	Yes	No	Yes	Unchecked	Checked	Unchecked	Unchecked	Unchecked	Unchecked	Unchecked	Unchecked	Checked	Unchecked	Unchecked	Unchecked	Unchecked
8197	All my life.	Male	single		Unemployed, looking for work		Grade 11/Standard 9	No			Flat	Checked	Checked	Checked	Checked	Checked	Unchecked	Unchecked	Unchecked	Unchecked	Unchecked	Unchecked	Unchecked	Unchecked	No	0	Black African		Family		Yes	Yes	No	No	No	Yes	Unchecked	Checked	Unchecked	Unchecked	Unchecked	Unchecked	Unchecked	Unchecked	Unchecked	Unchecked	Unchecked	Unchecked	Unchecked
5949	All my life.	Male	single		Student/pupil/learner		Grade 12/Standard 10/ Matric	No			Brick house	Checked	Checked	Checked	Checked	Checked	Unchecked	Unchecked	Unchecked	Unchecked	Unchecked	Unchecked	Unchecked	Unchecked	No	0	Black African		Family		Yes	Yes	No	No	No	Yes	Unchecked	Checked	Checked	Unchecked	Checked	Unchecked	Unchecked	Unchecked	Unchecked	Unchecked	Unchecked	Unchecked	Unchecked
3744	More than 1 year, but less than 5 years.	Male	Not married, but living with sexual partner/boyfriend/girlfriend		Employed full time (40 hours or more per week)		Grade 11/Standard 9	Yes	No	No money to buy food	Brick house	Checked	Unchecked	Checked	Checked	Checked	Unchecked	Unchecked	Unchecked	Unchecked	Checked	Unchecked	Unchecked	Unchecked	Yes, a member	0	Black African				Yes	Yes	No	Yes	No	Yes	Unchecked	Checked	Unchecked	Checked	Unchecked	Checked	Unchecked	Unchecked	Unchecked	Unchecked	Unchecked	Unchecked	Unchecked
5946	All my life.	Male	single		Student/pupil/learner		Further studies incomplete	No			Flat	Checked	Checked	Checked	Checked	Checked	Unchecked	Unchecked	Unchecked	Unchecked	Checked	Unchecked	Unchecked	Unchecked	No	0	Black African		Family		Yes	Yes	Yes	No	No	Yes	Unchecked	Checked	Unchecked	Unchecked	Unchecked	Checked	Unchecked	Unchecked	Unchecked	Unchecked	Unchecked	Unchecked	Unchecked
450	All my life.	Male	single		Student/pupil/learner		Grade 11/Standard 9	No			Brick house	Checked	Checked	Checked	Checked	Checked	Unchecked	Unchecked	Unchecked	Checked	Unchecked	Checked	Unchecked	Unchecked	No	0	Black African		Family		Yes	No	Yes	Yes	No	Yes	Unchecked	Unchecked	Unchecked	Unchecked	Unchecked	Checked	Unchecked	Unchecked	Unchecked	Unchecked	Unchecked	Unchecked	Unchecked
6840	All my life.	Male	single		Student/pupil/learner		Grade 12/Standard 10/ Matric	No			Flat	Unchecked	Checked	Unchecked	Checked	Unchecked	Unchecked	Unchecked	Unchecked	Unchecked	Unchecked	Unchecked	Unchecked	Unchecked	Yes, an active member	0	Black African		Family		Yes		Yes	No	Yes	No	Unchecked	Checked	Unchecked	Unchecked	Unchecked	Unchecked	Unchecked	Unchecked	Unchecked	Unchecked	Unchecked	Unchecked	Unchecked
5228	More than 5 years.	Male	single		Student/pupil/learner		Grade 11/Standard 9	No			Brick house	Checked	Checked	Unchecked	Checked	Checked	Unchecked	Unchecked	Unchecked	Unchecked	Unchecked	Unchecked	Unchecked	Unchecked	No	0	Black African		Family		Yes	Yes	Yes	No	No	Yes	Unchecked	Checked	Checked	Unchecked	Unchecked	Checked	Checked	Unchecked	Unchecked	Unchecked	Unchecked	Unchecked	Unchecked
4683	All my life.	Male	single		Student/pupil/learner		Grade 12/Standard 10/ Matric	No			Brick house	Checked	Checked	Checked	Checked	Checked	Unchecked	Unchecked	Unchecked	Unchecked	Unchecked	Unchecked	Unchecked	Unchecked	Yes, a member	0	Black African		Family		Yes	Yes	Yes	No	No	Yes	Unchecked	Checked	Unchecked	Unchecked	Unchecked	Checked	Unchecked	Unchecked	Unchecked	Unchecked	Unchecked	Unchecked	Unchecked
8332	Less than 4 weeks	Male	single		Work in informal sector, looking for permanent work		Grade 11/Standard 9	No			Flat	Checked	Unchecked	Unchecked	Unchecked	Unchecked	Unchecked	Unchecked	Unchecked	Unchecked	Unchecked	Unchecked	Unchecked	Unchecked	Yes, a member	0	Black African		Family		Yes	Yes	Yes	Yes	No	No	Unchecked	Checked	Unchecked	Unchecked	Unchecked	Unchecked	Unchecked	Unchecked	Unchecked	Unchecked	Unchecked	Unchecked	Unchecked
5453	All my life.	Male	single		Unemployed, looking for work		Grade 12/Standard 10/ Matric	No			Brick house	Checked	Checked	Checked	Checked	Checked	Unchecked	Unchecked	Checked	Unchecked	Unchecked	Unchecked	Unchecked	Unchecked	No	0	Black African		Family		Yes	Yes		No	No	Yes	Unchecked	Checked	Checked	Checked	Checked	Checked	Checked	Checked	Checked	Checked	Checked	Checked	Unchecked
2728	All my life.	Male	single		Student/pupil/learner		Grade 12/Standard 10/ Matric	No			Brick house	Checked	Unchecked	Checked	Checked	Checked	Unchecked	Unchecked	Unchecked	Unchecked	Unchecked	Unchecked	Unchecked	Unchecked	No	0	Black African		Family		Yes	Yes	Yes	No	No	Yes	Unchecked	Checked	Unchecked	Unchecked	Checked	Unchecked	Unchecked	Unchecked	Unchecked	Unchecked	Unchecked	Unchecked	Unchecked
2372	More than 1 year, but less than 5 years.	Male	single		Student/pupil/learner		Grade 12/Standard 10/ Matric	Yes	Yes	Dieting	Brick house	Checked	Checked	Checked	Checked	Checked	Unchecked	Unchecked	Unchecked	Checked	Checked	Checked	Unchecked	Unchecked	Yes, an active member	0	Black African		Family		Yes	Yes	Yes	No	No	Yes	Unchecked	Checked	Checked	Checked	Checked	Unchecked	Checked	Checked	Checked	Unchecked	Unchecked	Unchecked	Unchecked
757	More than 5 years.	Male	single		Student/pupil/learner		Certificate course completed after school (Grade 12/Matric)	No			Brick house	Checked	Checked	Checked	Checked	Checked	Unchecked	Unchecked	Unchecked	Unchecked	Unchecked	Checked	Unchecked	Unchecked	No	0	Black African		Family		Yes	Yes	Yes	No	No	Yes	Unchecked	Checked	Unchecked	Unchecked	Unchecked	Checked	Checked	Unchecked	Unchecked	Unchecked	Unchecked	Unchecked	Unchecked
987	More than 5 years.	Male	single		Unemployed, looking for work		Grade 12/Standard 10/ Matric	No			Brick house	Checked	Checked	Checked	Checked	Checked	Unchecked	Unchecked	Unchecked	Checked	Unchecked	Unchecked	Unchecked	Unchecked	No	0	Black African		Family		Yes	Yes	Yes	No	No	Yes	Unchecked	Checked	Checked	Unchecked	Unchecked	Unchecked	Unchecked	Unchecked	Unchecked	Unchecked	Unchecked	Unchecked	Unchecked
1963	More than 5 years.	Male	single		Work in informal sector, looking for permanent work		Grade 11/Standard 9	Yes	Yes	No money to buy food	Brick house	Checked	Checked	Checked	Checked	Checked	Unchecked	Unchecked	Unchecked	Unchecked	Checked	Unchecked	Unchecked	Unchecked	Yes, a member	0	Black African		Family		Yes	Yes	Yes	No	No	Yes	Unchecked	Checked	Unchecked	Unchecked	Unchecked	Unchecked	Unchecked	Checked	Unchecked	Unchecked	Unchecked	Unchecked	Unchecked
4538	All my life.	Male	Not married or living together, but in a steady sexual relationship lasting more than 3 months		Unemployed, looking for work		Grade 9 /Standard 7	Yes	Yes	No money to buy food	Brick house	Checked	Unchecked	Checked	Checked	Checked	Unchecked	Unchecked	Unchecked	Unchecked	Unchecked	Unchecked	Unchecked	Unchecked	No	0	Black African		Family		Yes	Yes	Yes	No	No	Yes	Unchecked	Checked	Unchecked	Unchecked	Unchecked	Unchecked	Unchecked	Unchecked	Unchecked	Unchecked	Unchecked	Unchecked	Unchecked
8065	All my life.	Male	single		Student/pupil/learner		Grade 12/Standard 10/ Matric	No			Brick house	Checked	Checked	Checked	Checked	Unchecked	Unchecked	Unchecked	Unchecked	Checked	Unchecked	Unchecked	Unchecked	Unchecked	Yes, a member	0	Black African		Family		Yes	Yes	Yes	No	No	Yes	Checked	Checked	Unchecked	Checked	Checked	Checked	Unchecked	Unchecked	Unchecked	Unchecked	Unchecked	Unchecked	Unchecked
589	All my life.	Male	single		Student/pupil/learner		Diploma/Degree post school completed	Yes	Yes	No money to buy food	Brick house	Checked	Checked	Checked	Checked	Checked	Unchecked	Unchecked	Unchecked	Unchecked	Unchecked	Unchecked	Unchecked	Unchecked	Yes, a member	0	Black African		Family		Yes	No	Yes	Yes	No	Yes	Unchecked	Unchecked	Checked	Checked	Unchecked	Checked	Checked	Unchecked	Unchecked	Unchecked	Unchecked	Unchecked	Checked
3951	Less than 4 weeks	Male	single		Student/pupil/learner		Grade 9 /Standard 7	No			Brick house	Unchecked	Unchecked	Checked	Checked	Unchecked	Unchecked	Unchecked	Unchecked	Unchecked	Unchecked	Unchecked	Unchecked	Unchecked	No	0	Black African		Family		Yes	No	Yes	No	No	Yes	Unchecked	Checked	Unchecked	Unchecked	Unchecked	Unchecked	Unchecked	Unchecked	Unchecked	Unchecked	Unchecked	Unchecked	Unchecked
6037	More than 5 years.	Male	single		Student/pupil/learner		Grade 12/Standard 10/ Matric	No			Flat	Checked	Checked	Unchecked	Checked	Unchecked	Unchecked	Unchecked	Unchecked	Unchecked	Unchecked	Unchecked	Unchecked	Unchecked	Yes, a member	0	Black African		Social grant		Yes	No	Yes	No	No	No	Unchecked	Checked	Checked	Checked	Unchecked	Checked	Checked	Unchecked	Unchecked	Unchecked	Unchecked	Unchecked	Unchecked
5234	All my life.	Male	single		Student/pupil/learner		Grade 12/Standard 10/ Matric	Yes	No	No money to buy food	Brick house	Checked	Checked	Checked	Checked	Checked	Unchecked	Unchecked	Unchecked	Unchecked	Unchecked	Unchecked	Unchecked	Unchecked	No	0	Black African		Family		Yes	Yes	Yes	No	No	Yes	Unchecked	Checked	Unchecked	Checked	Unchecked	Checked	Checked	Unchecked	Checked	Unchecked	Unchecked	Unchecked	Unchecked
5968	All my life.	Male	single		Student/pupil/learner		Grade 12/Standard 10/ Matric	No			Brick house	Unchecked	Unchecked	Unchecked	Checked	Unchecked	Unchecked	Unchecked	Unchecked	Unchecked	Checked	Checked	Unchecked	Unchecked	Yes, a member	0	Black African		Family		Yes	Yes	Yes	No	No	Yes	Unchecked	Checked	Checked	Checked	Checked	Checked	Checked	Checked	Checked	Checked	Unchecked	Unchecked	Unchecked
5173	More than 5 years.	Male	single		Other		Grade 11/Standard 9	No			Wendy house/Backyard(zozo)/Bungalow	Unchecked	Unchecked	Checked	Unchecked	Checked	Unchecked	Unchecked	Unchecked	Unchecked	Checked	Unchecked	Unchecked	Unchecked	No	0	Black African		Partner/spouse		Yes	No	Yes	No	Yes	Yes	Unchecked	Checked	Checked	Checked	Checked	Unchecked	Checked	Checked	Unchecked	Unchecked	Checked	Checked	Unchecked
4514	All my life.	Male	Not married or living together, but in a steady sexual relationship lasting more than 3 months		Employed part time (if none of the above) (less than 40 hours per week)		Further studies incomplete	No			Brick house	Checked	Checked	Checked	Checked	Checked	Unchecked	Unchecked	Unchecked	Checked	Unchecked	Checked	Unchecked	Unchecked	No	0	Black African		Salary/Wages from employer		Yes	Yes	Yes	No	No	Yes	Unchecked	Checked	Unchecked	Unchecked	Unchecked	Checked	Checked	Unchecked	Checked	Unchecked	Unchecked	Unchecked	Unchecked
5950	All my life.	Male	single		Student/pupil/learner		Grade 12/Standard 10/ Matric	No			Brick house	Checked	Checked	Checked	Checked	Checked	Unchecked	Unchecked	Unchecked	Unchecked	Unchecked	Unchecked	Unchecked	Unchecked	Yes, a member	0	Black African		Family		No	No	No	No	No	Yes	Unchecked	Checked	Unchecked	Unchecked	Unchecked	Unchecked	Checked	Unchecked	Unchecked	Unchecked	Unchecked	Unchecked	Unchecked
5405	Less than 4 weeks	Male	single		Work in informal sector, looking for permanent work		Grade 11/Standard 9	No			Flat	Checked	Unchecked	Unchecked	Unchecked	Unchecked	Unchecked	Unchecked	Unchecked	Unchecked	Unchecked	Unchecked	Unchecked	Unchecked	Yes, a member	0	Black African		Family		Yes	Yes	Yes	Yes	No	No	Unchecked	Checked	Unchecked	Unchecked	Unchecked	Unchecked	Unchecked	Unchecked	Unchecked	Unchecked	Unchecked	Unchecked	Unchecked
1966	All my life.	Male	single		Unemployed, looking for work		Grade 10/Standard 8	No			Brick house	Unchecked	Unchecked	Unchecked	Checked	Unchecked	Unchecked	Unchecked	Unchecked	Unchecked	Unchecked	Unchecked	Unchecked	Unchecked	Yes, an active member	0	Black African		Other, specify	Hustling	Yes	No	Yes	No	No	Yes	Unchecked	Checked	Unchecked	Unchecked	Unchecked	Unchecked	Unchecked	Unchecked	Unchecked	Unchecked	Unchecked	Unchecked	Unchecked
4682	All my life.	Male	single		Unemployed, looking for work		Certificate course completed after school (Grade 12/Matric)	Yes	No		Brick house	Checked	Unchecked	Unchecked	Unchecked	Unchecked	Unchecked	Unchecked	Unchecked	Unchecked	Unchecked	Unchecked	Unchecked	Unchecked	No	0	Black African		Salary/Wages from employer		Yes	Yes	No	Yes	Yes	Yes	Unchecked	Checked	Unchecked	Unchecked	Unchecked	Unchecked	Checked	Unchecked	Unchecked	Unchecked	Unchecked	Unchecked	Unchecked
8244	All my life.	Male	single		Unemployed, looking for work		Grade 11/Standard 9	No			Flat	Checked	Checked	Checked	Unchecked	Unchecked	Unchecked	Unchecked	Unchecked	Unchecked	Unchecked	Unchecked	Unchecked	Unchecked	No	0	Black African		Other, specify	Ndiyazizamela	Yes	Yes	Yes	Yes	No	No	Checked	Unchecked	Unchecked	Unchecked	Unchecked	Unchecked	Unchecked	Unchecked	Unchecked	Unchecked	Unchecked	Unchecked	Unchecked
3406	All my life.	Male	single		Student/pupil/learner		Grade 10/Standard 8	No			Brick house	Checked	Checked	Checked	Checked	Checked	Unchecked	Unchecked	Unchecked	Unchecked	Unchecked	Unchecked	Unchecked	Unchecked	Yes, an active member	Yes	Black African		Family		Yes	No	No	Yes	No	Yes	Checked	Unchecked	Unchecked	Unchecked	Unchecked	Unchecked	Unchecked	Unchecked	Unchecked	Unchecked	Unchecked	Unchecked	Unchecked
5480	All my life.	Male	single		Unemployed, looking for work		Grade 12/Standard 10/ Matric	No			Brick house	Checked	Checked	Checked	Checked	Checked	Unchecked	Unchecked	Unchecked	Unchecked	Unchecked	Unchecked	Unchecked	Unchecked	No	0	Black African		Family		Yes	Yes	Yes	No	No	Yes	Unchecked	Checked	Unchecked	Unchecked	Checked	Checked	Unchecked	Unchecked	Unchecked	Unchecked	Unchecked	Unchecked	Unchecked
6850	More than 1 year, but less than 5 years.	Male	single		Work in informal sector, looking for permanent work		Further studies incomplete	No			Brick house	Checked	Checked	Unchecked	Checked	Unchecked	Unchecked	Unchecked	Unchecked	Unchecked	Unchecked	Unchecked	Unchecked	Unchecked	Yes, an active member	0	Black African		Family		Yes	Yes	Yes	No	No	No	Unchecked	Checked	Checked	Unchecked	Unchecked	Unchecked	Unchecked	Unchecked	Unchecked	Unchecked	Unchecked	Unchecked	Unchecked
5090	More than 5 years.	Male	single		Student/pupil/learner		Grade 12/Standard 10/ Matric	No			Brick house	Checked	Unchecked	Checked	Checked	Checked	Unchecked	Unchecked	Unchecked	Unchecked	Unchecked	Checked	Unchecked	Unchecked	No	0	Black African		Family		Yes	Yes	Yes	No	No	No	Unchecked	Checked	Checked	Checked	Unchecked	Checked	Checked	Unchecked	Checked	Unchecked	Unchecked	Unchecked	Unchecked
1603	All my life.	Male	single		Student/pupil/learner		Grade 11/Standard 9	No			Brick house	Checked	Checked	Checked	Unchecked	Unchecked	Unchecked	Unchecked	Unchecked	Unchecked	Unchecked	Unchecked	Unchecked	Unchecked	Yes, a member	Yes	Black African		Social grant		Yes	Yes	No	No	No	No	Unchecked	Unchecked	Unchecked	Unchecked	Unchecked	Checked	Unchecked	Unchecked	Unchecked	Unchecked	Unchecked	Unchecked	Unchecked
4856	More than 5 years.	Male	single		Student/pupil/learner		Grade 11/Standard 9	No			Brick house	Checked	Checked	Checked	Checked	Unchecked	Unchecked	Checked	Unchecked	Unchecked	Checked	Checked	Unchecked	Unchecked	No	Yes	Black African		Family		Yes	Yes	Yes	Yes	Yes	Yes	Unchecked	Checked	Checked	Checked	Checked	Checked	Checked	Unchecked	Unchecked	Unchecked	Unchecked	Unchecked	Unchecked
5071	All my life.	Male	single		Unemployed, looking for work		Grade 12/Standard 10/ Matric	No			Brick house	Checked	Checked	Checked	Checked	Checked	Unchecked	Unchecked	Unchecked	Unchecked	Unchecked	Unchecked	Unchecked	Unchecked	No	0	Black African		Family		Yes	Yes	Yes	No	No	Yes	Unchecked	Checked	Checked	Checked	Checked	Checked	Checked	Checked	Unchecked	Unchecked	Unchecked	Unchecked	Unchecked
37	All my life.	Male	single		Unemployed, looking for work		Grade 12/Standard 10/ Matric	No			Brick house	Checked	Unchecked	Checked	Checked	Checked	Unchecked	Unchecked	Unchecked	Checked	Unchecked	Unchecked	Unchecked	Unchecked	No	0	Black African		Family		Yes	Yes	Yes	No	No	Yes	Unchecked	Checked	Checked	Checked	Checked	Unchecked	Checked	Unchecked	Unchecked	Unchecked	Unchecked	Unchecked	Unchecked
4129	All my life.	Male	single		Student/pupil/learner		Grade 12/Standard 10/ Matric	Yes	Yes	No food	Shack (Mkhukhu)	Checked	Checked	Checked	Checked	Checked	Unchecked	Unchecked	Unchecked	Unchecked	Checked	Checked	Unchecked	Unchecked	No	0	Black African		Family		Yes	Yes	Yes	No	Yes	Yes	Unchecked	Checked	Checked	Unchecked	Checked	Checked	Checked	Unchecked	Checked	Unchecked	Checked	Checked	Unchecked
5655	All my life.	Male	single		Housewife, homemaker, looking for work		Grade 10/Standard 8	Yes	Yes	No money to buy food	Flat	Checked	Unchecked	Unchecked	Unchecked	Unchecked	Unchecked	Unchecked	Unchecked	Unchecked	Unchecked	Unchecked	Unchecked	Unchecked	Yes, a member	0	Black African		Family		Yes	Yes	Yes	No	No	Yes	Unchecked	Checked	Unchecked	Unchecked	Unchecked	Unchecked	Unchecked	Unchecked	Unchecked	Unchecked	Unchecked	Unchecked	Unchecked
5048	More than a month, but less than 6 months	Male	single		Employed part time (if none of the above) (less than 40 hours per week)		Certificate course completed after school (Grade 12/Matric)	No			Brick house	Checked	Unchecked	Unchecked	Checked	Unchecked	Unchecked	Unchecked	Unchecked	Unchecked	Unchecked	Unchecked	Unchecked	Unchecked	No	0	Black African		Salary/Wages from employer		Yes	Yes	Yes	No	Yes	Yes	Unchecked	Checked	Unchecked	Unchecked	Unchecked	Checked	Unchecked	Unchecked	Unchecked	Unchecked	Unchecked	Unchecked	Unchecked
4884	All my life.	Male	single		Student/pupil/learner		Grade 12/Standard 10/ Matric	No			Brick house	Checked	Unchecked	Checked	Checked	Checked	Unchecked	Unchecked	Unchecked	Unchecked	Unchecked	Unchecked	Unchecked	Unchecked	No	0	Black African		Family		Yes	Yes	Yes	No	No	Yes	Unchecked	Checked	Checked	Unchecked	Unchecked	Checked	Checked	Unchecked	Unchecked	Unchecked	Unchecked	Unchecked	Unchecked
2631	More than 1 year, but less than 5 years.	Male	single		Student/pupil/learner		Grade 11/Standard 9	No			Brick house	Checked	Checked	Checked	Unchecked	Unchecked	Unchecked	Unchecked	Unchecked	Unchecked	Unchecked	Unchecked	Unchecked	Unchecked	No	0	Black African		Family		Yes		No	Yes	No	Yes	Unchecked	Unchecked	Checked	Unchecked	Unchecked	Unchecked	Unchecked	Unchecked	Unchecked	Unchecked	Unchecked	Unchecked	Unchecked
1570	More than 5 years.	Male	single		Student/pupil/learner		Further studies incomplete	Yes	Yes	No food	Brick house	Checked	Checked	Checked	Checked	Checked	Unchecked	Unchecked	Unchecked	Unchecked	Unchecked	Unchecked	Unchecked	Unchecked	No	Yes	Black African		Family		Yes	Yes	No	Yes	No	No	Unchecked	Checked	Unchecked	Unchecked	Unchecked	Unchecked	Unchecked	Unchecked	Unchecked	Unchecked	Unchecked	Unchecked	Unchecked
6863	More than 5 years.	Male	single		Student/pupil/learner		Grade 12/Standard 10/ Matric	No			Flat	Checked	Checked	Checked	Checked	Unchecked	Unchecked	Unchecked	Unchecked	Unchecked	Unchecked	Unchecked	Unchecked	Unchecked	Yes, an active member	Yes	Black African		Social grant		Yes	Yes	Yes	No	No	Yes	Unchecked	Checked	Checked	Checked	Checked	Unchecked	Checked	Unchecked	Unchecked	Unchecked	Unchecked	Unchecked	Unchecked
1057	More than 5 years.	Male	single		Student/pupil/learner		Grade 11/Standard 9	No			Brick house	Checked	Checked	Checked	Checked	Checked	Unchecked	Checked	Unchecked	Unchecked	Unchecked	Unchecked	Unchecked	Unchecked	No	0	Black African		Family		Yes	No	Yes	No	No	Yes	Unchecked	Checked	Unchecked	Unchecked	Unchecked	Unchecked	Unchecked	Unchecked	Unchecked	Unchecked	Unchecked	Unchecked	Unchecked
2750	More than 1 year, but less than 5 years.	Male	single		Student/pupil/learner		Grade 11/Standard 9	No			Shack (Mkhukhu)	Checked	Unchecked	Checked	Checked	Checked	Unchecked	Unchecked	Unchecked	Unchecked	Unchecked	Unchecked	Unchecked	Unchecked	Yes, a member		Black African		Family		Yes	Yes	Yes	No	No	Yes	Unchecked	Unchecked	Checked	Checked	Unchecked	Checked	Unchecked	Unchecked	Unchecked	Unchecked	Unchecked	Unchecked	Unchecked
4390	All my life.	Male	single		Student/pupil/learner		Grade 11/Standard 9	No			Brick house	Checked	Checked	Checked	Checked	Checked	Unchecked	Unchecked	Unchecked	Unchecked	Unchecked	Unchecked	Unchecked	Unchecked	Yes, an active member	0	Black African		Family		Yes	No	Yes	No	No	No	Unchecked	Checked	Unchecked	Unchecked	Unchecked	Unchecked	Unchecked	Unchecked	Checked	Unchecked	Unchecked	Unchecked	Unchecked
5561	All my life.	Male	Not married, but living with sexual partner/boyfriend/girlfriend		Unemployed, looking for work		Grade 8 /Standard 6	No			Brick house	Unchecked	Checked	Checked	Unchecked	Unchecked	Checked	Unchecked	Unchecked	Unchecked	Unchecked	Unchecked	Unchecked	Unchecked	No	0	Black African		Salary/Wages from employer		Yes	No	Yes	Yes	No	No	Checked	Checked	Checked	Unchecked	Checked	Unchecked	Unchecked	Unchecked	Checked	Unchecked	Unchecked	Unchecked	Unchecked
4805	More than 5 years.	Male	single		Student/pupil/learner		Grade 12/Standard 10/ Matric	No			Brick house	Checked	Checked	Checked	Checked	Unchecked	Unchecked	Unchecked	Unchecked	Checked	Unchecked	Unchecked	Unchecked	Unchecked	No	0	Black African		Family		Yes	Yes	Yes	No	No	Yes	Unchecked	Checked	Checked	Unchecked	Unchecked	Checked	Unchecked	Unchecked	Unchecked	Unchecked	Unchecked	Unchecked	Unchecked
588	More than 1 year, but less than 5 years.	Male	single		Unemployed, looking for work		Grade 12/Standard 10/ Matric	No			Wendy house/Backyard(zozo)/Bungalow	Checked	Checked	Checked	Checked	Checked	Unchecked	Checked	Unchecked	Unchecked	Unchecked	Unchecked	Unchecked	Unchecked	No	0	Black African		Family		Yes	Yes	Yes	No	No	Yes	Unchecked	Checked	Checked	Unchecked	Unchecked	Unchecked	Unchecked	Unchecked	Unchecked	Unchecked	Unchecked	Unchecked	Unchecked
4626	All my life.	Male	single		Student/pupil/learner		Grade 10/Standard 8	No			Brick house	Unchecked	Checked	Unchecked	Unchecked	Unchecked	Unchecked	Unchecked	Unchecked	Unchecked	Unchecked	Unchecked	Unchecked	Unchecked	No	0	Black African		Social grant		Yes	No	Yes	No	No	Yes	Unchecked	Unchecked	Checked	Unchecked	Unchecked	Unchecked	Unchecked	Unchecked	Unchecked	Unchecked	Unchecked	Unchecked	Unchecked
4922	All my life.	Male	single		Unemployed, looking for work		Certificate course completed after school (Grade 12/Matric)	No			Brick house	Checked	Unchecked	Checked	Checked	Checked	Unchecked	Unchecked	Unchecked	Unchecked	Unchecked	Unchecked	Unchecked	Unchecked	No	0	Black African		Family		Yes	Yes	Yes	No	No	Yes	Unchecked	Checked	Checked	Checked	Unchecked	Checked	Unchecked	Unchecked	Checked	Unchecked	Unchecked	Unchecked	Unchecked
1140	All my life.	Male	single		Unemployed, looking for work		Grade 12/Standard 10/ Matric	No			Brick house	Checked	Checked	Checked	Checked	Checked	Unchecked	Unchecked	Unchecked	Unchecked	Unchecked	Unchecked	Unchecked	Unchecked	Yes, a member	0	Black African		Family		Yes	Yes	Yes	No	No	No	Unchecked	Checked	Unchecked	Unchecked	Unchecked	Unchecked	Unchecked	Unchecked	Unchecked	Unchecked	Unchecked	Unchecked	Unchecked
2053	All my life.	Male	single		Student/pupil/learner		Grade 11/Standard 9	No			Brick house	Checked	Checked	Checked	Checked	Checked	Unchecked	Unchecked	Unchecked	Unchecked	Unchecked	Unchecked	Unchecked	Unchecked	Yes, a member	0	Black African		Family		Yes	No	Yes	No	No	Yes	Unchecked	Checked	Unchecked	Unchecked	Unchecked	Unchecked	Checked	Checked	Checked	Unchecked	Unchecked	Unchecked	Unchecked
4996	All my life.	Male	single		Student/pupil/learner		Grade 11/Standard 9	No			Brick house	Checked	Checked	Checked	Checked	Checked	Unchecked	Unchecked	Unchecked	Checked	Unchecked	Unchecked	Unchecked	Unchecked	No	0	Black African		Family		Yes	No	No	No	No	Yes	Unchecked	Checked	Unchecked	Unchecked	Unchecked	Unchecked	Unchecked	Unchecked	Unchecked	Unchecked	Unchecked	Unchecked	Unchecked
3749	All my life.	Male	single		Sick/disabled and unable to work		Grade 10/Standard 8	Yes	No	No money to buy food	Shack (Mkhukhu)	Checked	Checked	Checked	Checked	Checked	Unchecked	Unchecked	Unchecked	Unchecked	Checked	Unchecked	Unchecked	Unchecked	No	Yes	Black African		Social grant		Yes	Yes	Yes	No	No	No	Unchecked	Checked	Unchecked	Checked	Unchecked	Checked	Checked	Unchecked	Unchecked	Unchecked	Unchecked	Unchecked	Unchecked
3277	More than 5 years.	Male	single		Unemployed, looking for work		Grade 12/Standard 10/ Matric	No			Brick house	Checked	Checked	Checked	Checked	Checked	Unchecked	Unchecked	Unchecked	Checked	Checked	Unchecked	Unchecked	Unchecked	No	0	Black African		Family		Yes	Yes	Yes	No	No	Yes	Unchecked	Checked	Unchecked	Checked	Unchecked	Unchecked	Unchecked	Unchecked	Unchecked	Unchecked	Unchecked	Unchecked	Unchecked
2932	More than 5 years.	Male	single		Student/pupil/learner		Grade 11/Standard 9	No			Brick house	Checked	Checked	Checked	Checked	Checked	Unchecked	Unchecked	Unchecked	Unchecked	Checked	Unchecked	Unchecked	Unchecked	Yes, a member	0	Black African		Family		Yes	Yes	Yes	No	No	Yes	Unchecked	Checked	Checked	Unchecked	Checked	Unchecked	Checked	Unchecked	Unchecked	Unchecked	Unchecked	Unchecked	Unchecked
4979	All my life.	Male	single		Student/pupil/learner		Grade 10/Standard 8	No			Brick house	Checked	Unchecked	Checked	Checked	Checked	Unchecked	Unchecked	Unchecked	Unchecked	Unchecked	Unchecked	Unchecked	Unchecked	No	0	Black African		Family		Yes	Yes	No	Yes	No	Yes	Unchecked	Checked	Checked	Unchecked	Unchecked	Unchecked	Checked	Unchecked	Unchecked	Unchecked	Unchecked	Checked	Unchecked
2876	More than 5 years.	Male	single		Student/pupil/learner		Grade 9 /Standard 7	No			Brick house	Checked	Checked	Checked	Checked	Checked	Unchecked	Unchecked	Unchecked	Unchecked	Unchecked	Unchecked	Unchecked	Unchecked	Yes, an active member	0	Black African		Family		No	No	Yes	No	No	No	Checked	Unchecked	Checked	Unchecked	Checked	Unchecked	Unchecked	Unchecked	Checked	Unchecked	Unchecked	Checked	Unchecked
579	More than 5 years.	Male	single		Student/pupil/learner		Grade 12/Standard 10/ Matric	No			Brick house	Checked	Checked	Checked	Checked	Checked	Unchecked	Unchecked	Unchecked	Unchecked	Checked	Unchecked	Unchecked	Unchecked	No		Black African		Family		Yes	No	Yes	No	No	Yes	Unchecked	Checked	Unchecked	Unchecked	Unchecked	Unchecked	Unchecked	Unchecked	Unchecked	Unchecked	Unchecked	Unchecked	Unchecked
3486	More than 6 months but less than a year	Male	Other(specify)		Student/pupil/learner		Grade 7/Standard 5	Yes	No	Dieting	Wendy house/Backyard(zozo)/Bungalow	Unchecked	Unchecked	Checked	Unchecked	Unchecked	Unchecked	Unchecked	Unchecked	Unchecked	Unchecked	Unchecked	Unchecked	Unchecked	No	Yes	White		Social grant		Yes	No	No	No	No	Yes	Unchecked	Checked	Unchecked	Unchecked	Unchecked	Unchecked	Unchecked	Unchecked	Unchecked	Unchecked	Unchecked	Unchecked	Unchecked
1690	All my life.	Male	single		Student/pupil/learner		Further studies incomplete	No			Brick house	Checked	Checked	Checked	Checked	Checked	Unchecked	Checked	Unchecked	Checked	Unchecked	Unchecked	Checked	Unchecked	Yes, a member	0	Black African		Family		Yes	Yes	Yes	No	No	Yes	Unchecked	Checked	Unchecked	Checked	Checked	Checked	Checked	Checked	Unchecked	Unchecked	Unchecked	Unchecked	Unchecked
8243	All my life.	Male	single		Unemployed, looking for work		Grade 10/Standard 8	No			Flat	Checked	Checked	Unchecked	Unchecked	Checked	Unchecked	Unchecked	Unchecked	Unchecked	Unchecked	Unchecked	Unchecked	Unchecked	No	0	Black African		Family		Yes	Yes	Yes	Yes	No	No	Unchecked	Checked	Unchecked	Unchecked	Unchecked	Unchecked	Unchecked	Unchecked	Unchecked	Unchecked	Unchecked	Unchecked	Unchecked
6028		Male	single		Unemployed, looking for work		Grade 7/Standard 5	No			Flat	Unchecked	Checked	Unchecked	Unchecked	Unchecked	Unchecked	Unchecked	Unchecked	Unchecked	Unchecked	Unchecked	Unchecked	Unchecked	No	0	Black African		Social grant		Yes	No	No	No	No	No	Unchecked	Checked	Unchecked	Unchecked	Unchecked	Unchecked	Unchecked	Unchecked	Unchecked	Unchecked	Unchecked	Unchecked	Unchecked
2373	More than 5 years.	Male	Not married, but living with sexual partner/boyfriend/girlfriend		Unemployed, not looking for work		Grade 10/Standard 8	No			Brick house	Checked	Checked	Checked	Checked	Checked	Unchecked	Unchecked	Unchecked	Checked	Checked	Checked	Unchecked	Unchecked	Yes, an active member	0	Black African		Family		Yes	Yes	Yes	No	No	No	Unchecked	Checked	Checked	Checked	Checked	Unchecked	Checked	Unchecked	Checked	Unchecked	Unchecked	Unchecked	Unchecked
3149	All my life.	Male	single		Student/pupil/learner		Grade 11/Standard 9	No			Brick house	Checked	Checked	Unchecked	Checked	Checked	Unchecked	Unchecked	Unchecked	Unchecked	Unchecked	Unchecked	Unchecked	Unchecked	Yes, an active member	0	Black African		Family		Yes	Yes	Yes	Yes	Yes	Yes	Unchecked	Checked	Unchecked	Unchecked	Unchecked	Unchecked	Unchecked	Unchecked	Unchecked	Unchecked	Unchecked	Unchecked	Unchecked
4917	All my life.	Male	single		Student/pupil/learner		Further studies incomplete	No			Brick house	Checked	Checked	Unchecked	Checked	Checked	Unchecked	Unchecked	Unchecked	Checked	Unchecked	Unchecked	Unchecked	Unchecked	No	0	Black African		Family		Yes	Yes	Yes	No	No	Yes	Unchecked	Checked	Unchecked	Checked	Checked	Unchecked	Checked	Checked	Checked	Unchecked	Checked	Checked	Unchecked
4284	All my life.	Male	single		Student/pupil/learner		Grade 12/Standard 10/ Matric	Yes	No		Brick house	Checked	Checked	Checked	Checked	Unchecked	Unchecked	Unchecked	Unchecked	Unchecked	Unchecked	Unchecked	Unchecked	Unchecked	No	0	Black African		Other, specify		Yes	Yes	Yes	No		Yes	Unchecked	Checked	Checked	Unchecked	Checked	Unchecked	Checked	Unchecked	Checked	Unchecked	Unchecked	Unchecked	Unchecked
268	More than 5 years.	Male	single		Unemployed, looking for work		Grade 11/Standard 9	Yes	No	Other reason	Brick house	Checked	Unchecked	Checked	Checked	Unchecked	Unchecked	Unchecked	Unchecked	Unchecked	Unchecked	Unchecked	Unchecked	Unchecked	Yes, an active member	0	Black African		Salary/Wages from employer		Yes	No	No	No		Yes	Unchecked	Unchecked	Checked	Unchecked	Unchecked	Unchecked	Unchecked	Unchecked	Unchecked	Unchecked	Unchecked	Unchecked	Unchecked
793	All my life.	Male	single		Student/pupil/learner		Certificate course completed after school (Grade 12/Matric)	No			Brick house	Checked	Unchecked	Checked	Checked	Checked	Unchecked	Unchecked	Unchecked	Checked	Unchecked	Unchecked	Unchecked	Unchecked	No	0	Black African		Family		Yes	Yes	Yes	No	No	Yes	Unchecked	Checked	Checked	Checked	Checked	Checked	Checked	Unchecked	Unchecked	Unchecked	Unchecked	Unchecked	Unchecked
5536	All my life.	Male	single		Unemployed, not looking for work		Grade 7/Standard 5	No			Flat	Checked	Checked	Checked	Checked	Checked	Unchecked	Unchecked	Unchecked	Unchecked	Unchecked	Unchecked	Unchecked	Unchecked	No	0	Black African		Family		Yes	Yes	No	No	Yes	Yes	Unchecked	Unchecked	Unchecked	Unchecked	Unchecked	Unchecked	Unchecked	Unchecked	Unchecked	Checked	Unchecked	Unchecked	Unchecked
8214	All my life.	Male	single		Student/pupil/learner		Grade 9 /Standard 7	No			Brick house	Checked	Checked	Checked	Checked	Checked	Unchecked	Unchecked	Unchecked	Unchecked	Unchecked	Unchecked	Unchecked	Unchecked	No	0	Black African		Family		Yes	Yes	Yes		No	Yes	Unchecked	Checked	Unchecked	Unchecked	Unchecked	Checked	Unchecked	Unchecked	Unchecked	Unchecked	Unchecked	Unchecked	Unchecked
4305	All my life.	Male	single		Student/pupil/learner		Grade 12/Standard 10/ Matric	No			Brick house	Checked	Checked	Checked	Checked	Checked	Unchecked	Unchecked	Unchecked	Checked	Unchecked	Unchecked	Unchecked	Unchecked	No	0	Black African		Family		Yes	Yes	Yes	No	No	No	Unchecked	Checked	Unchecked	Unchecked	Unchecked	Unchecked	Unchecked	Unchecked	Unchecked	Unchecked	Unchecked	Unchecked	Unchecked
4337	All my life.	Male	single		Student/pupil/learner		Grade 12/Standard 10/ Matric	No			Brick house	Checked	Checked	Checked	Checked	Checked	Unchecked	Checked	Unchecked	Unchecked	Unchecked	Checked	Unchecked	Unchecked	No	0	Black African		Family		Yes	Yes	Yes	No	No	Yes	Unchecked	Checked	Unchecked	Unchecked	Unchecked	Checked	Unchecked	Unchecked	Unchecked	Unchecked	Unchecked	Unchecked	Unchecked
5548	All my life.	Male	single		Student/pupil/learner		Grade 11/Standard 9	No			Flat	Unchecked	Unchecked	Checked	Unchecked	Unchecked	Unchecked	Unchecked	Unchecked	Unchecked	Unchecked	Unchecked	Unchecked	Unchecked	Yes, a member	0	Black African		Salary/Wages from employer		Yes	Yes	No	Yes	Yes	No	Unchecked	Checked	Checked	Checked	Unchecked	Checked	Unchecked	Checked	Unchecked	Checked	Unchecked	Unchecked	Unchecked
4885	All my life.	Male	Other(specify)		Student/pupil/learner		Certificate course completed after school (Grade 12/Matric)	No			Brick house	Checked	Unchecked	Unchecked	Unchecked	Unchecked	Unchecked	Unchecked	Unchecked	Unchecked	Unchecked	Unchecked	Unchecked	Unchecked	Yes, a member	0	Black African		Family		Yes	No	No	No	No	Yes	Unchecked	Checked	Unchecked	Unchecked	Unchecked	Unchecked	Unchecked	Unchecked	Unchecked	Unchecked	Unchecked	Unchecked	Unchecked
5804	More than 5 years.	Male	single		Unemployed, looking for work		Grade 12/Standard 10/ Matric	No				Unchecked	Checked	Unchecked	Checked	Unchecked	Unchecked	Unchecked	Unchecked	Unchecked	Unchecked	Unchecked	Unchecked	Unchecked	Yes, a member	0	Black African		Other, specify		Yes	Yes	Yes	No	No	Yes	Unchecked	Checked	Unchecked	Unchecked	Unchecked	Unchecked	Unchecked	Unchecked	Unchecked	Unchecked	Unchecked	Unchecked	Unchecked
3121	More than 5 years.	Male	single		Student/pupil/learner		Grade 12/Standard 10/ Matric	No			Brick house	Checked	Checked	Checked	Checked	Checked	Unchecked	Checked	Checked	Checked	Checked	Checked	Unchecked	Unchecked	Yes, an active member	0	Black African		Family		Yes	Yes	Yes	No	No	Yes	Unchecked	Checked	Unchecked	Checked	Checked	Checked	Checked	Checked	Checked	Checked	Unchecked	Unchecked	Unchecked
5235	All my life.	Male	single		Student/pupil/learner		Further studies incomplete	No			Brick house	Checked	Checked	Checked	Checked	Checked	Unchecked	Checked	Unchecked	Checked	Unchecked	Unchecked	Unchecked	Unchecked	Yes, an active member	0	Black African		Family		Yes	Yes	Yes	No	No	Yes	Unchecked	Checked	Unchecked	Checked	Unchecked	Unchecked	Checked	Unchecked	Unchecked	Unchecked	Unchecked	Unchecked	Unchecked
804	All my life.	Male	Not married, but living with sexual partner/boyfriend/girlfriend		Unemployed, looking for work		Grade 11/Standard 9	No			Brick house	Checked	Checked	Checked	Checked	Checked	Unchecked	Unchecked	Unchecked	Unchecked	Unchecked	Unchecked	Unchecked	Unchecked	No	0	Black African		Family		Yes	Yes	Yes	No	Yes	Yes	Unchecked	Checked	Checked	Unchecked	Unchecked	Unchecked	Unchecked	Checked	Checked	Unchecked	Unchecked	Unchecked	Unchecked
5386	All my life.	Male	single		Student/pupil/learner		Grade 10/Standard 8	No			Brick house	Checked	Checked	Checked	Checked	Checked	Unchecked	Unchecked	Unchecked	Checked	Unchecked	Unchecked	Unchecked	Unchecked	Yes, a member	0	Black African		Family		Yes	Yes	No	Yes	Yes	Yes	Unchecked	Checked	Checked	Checked	Checked	Checked	Checked	Unchecked	Unchecked	Unchecked	Unchecked	Unchecked	Unchecked
4007	All my life.	Male	single		Student/pupil/learner		Grade 11/Standard 9	No			Brick house	Checked	Checked	Checked	Checked	Checked	Unchecked	Checked	Unchecked	Checked	Checked	Unchecked	Unchecked	Unchecked	Yes, an active member	Yes	Black African		Family		Yes	Yes	Yes	No	No	Yes	Unchecked	Checked	Checked	Checked	Checked	Checked	Checked	Checked	Checked	Checked	Checked	Checked	Unchecked
4857	All my life.	Male	single		Unemployed, looking for work		Grade 12/Standard 10/ Matric	No			Shack (Mkhukhu)	Checked	Checked	Checked	Checked	Unchecked	Unchecked	Unchecked	Unchecked	Unchecked	Unchecked	Unchecked	Unchecked	Unchecked	No	Yes	Black African		Family		Yes	Yes	Yes	Yes	Yes	Yes	Unchecked	Checked	Unchecked	Unchecked	Unchecked	Unchecked	Unchecked	Unchecked	Unchecked	Unchecked	Unchecked	Unchecked	Unchecked
5944	All my life.	Male	single		Student/pupil/learner		Certificate course completed after school (Grade 12/Matric)	No			Brick house	Checked	Checked	Checked	Checked	Checked	Unchecked	Unchecked	Unchecked	Unchecked	Checked	Checked	Unchecked	Unchecked	Yes, a member	0	Black African		Social grant		Yes	Yes	Yes	No	No	Yes	Unchecked	Checked	Checked	Checked	Checked	Checked	Checked	Unchecked	Checked	Unchecked	Unchecked	Unchecked	Unchecked
5252	Less than 4 weeks	Male	Not married, but living with sexual partner/boyfriend/girlfriend		Housewife, homemaker, looking for work		Grade 11/Standard 9	Yes	Yes	No money to buy food	Brick house	Checked	Unchecked	Unchecked	Unchecked	Unchecked	Unchecked	Unchecked	Unchecked	Unchecked	Unchecked	Unchecked	Unchecked	Unchecked	Yes, a member	0	Black African		Family		No	Yes	Yes	Yes	No	Yes	Unchecked	Checked	Unchecked	Unchecked	Unchecked	Unchecked	Unchecked	Unchecked	Unchecked	Unchecked	Unchecked	Unchecked	Unchecked
5899	More than 1 year, but less than 5 years.	Male	single		Student/pupil/learner		Grade 12/Standard 10/ Matric	No			Brick house	Checked	Checked	Checked	Checked	Checked	Unchecked	Unchecked	Unchecked	Checked	Unchecked	Unchecked	Unchecked	Unchecked	Yes, an active member	0	Black African		Partner/spouse		Yes	Yes	Yes	No	No	Yes	Unchecked	Checked	Checked	Checked	Checked	Checked	Checked	Checked	Checked	Checked	Unchecked	Unchecked	Unchecked
2877	More than 5 years.	Male	single		Other		Grade 9 /Standard 7	No			Flat	Checked	Unchecked	Unchecked	Unchecked	Unchecked	Unchecked	Unchecked	Unchecked	Unchecked	Unchecked	Unchecked	Unchecked	Unchecked	No	0	Black African		Other, specify		Yes	Yes	No	Yes	No	No	Unchecked	Unchecked	Unchecked	Unchecked	Unchecked	Unchecked	Unchecked	Unchecked	Unchecked	Unchecked	Unchecked	Unchecked	Unchecked
3785	More than 5 years.	Male	Not married or living together, but in a steady sexual relationship lasting more than 3 months		Student/pupil/learner		Further studies incomplete	No			Brick house	Checked	Checked	Checked	Checked	Checked	Unchecked	Unchecked	Unchecked	Unchecked	Unchecked	Unchecked	Unchecked	Unchecked	Yes, a member	0	Black African		Family		Yes	Yes	Yes	No	No	Yes	Unchecked	Checked	Checked	Unchecked	Checked	Unchecked	Checked	Unchecked	Unchecked	Unchecked	Unchecked	Unchecked	Unchecked
8231	All my life.	Male	single		Student/pupil/learner		Grade 12/Standard 10/ Matric	No			Flat	Checked	Checked	Checked	Checked	Checked	Unchecked	Unchecked	Unchecked	Unchecked	Unchecked	Checked	Unchecked	Unchecked	No	0	Black African		Family		No	Yes	No	Yes	No	Yes	Unchecked	Checked	Unchecked	Unchecked	Unchecked	Unchecked	Unchecked	Unchecked	Unchecked	Unchecked	Unchecked	Unchecked	Unchecked
783	All my life.	Male	single		Student/pupil/learner		Grade 12/Standard 10/ Matric	Yes	No	No money to buy food	Brick house	Checked	Checked	Checked	Checked	Checked	Unchecked	Unchecked	Unchecked	Checked	Unchecked	Checked	Unchecked	Unchecked	No	0	Black African		Family		Yes	Yes	Yes	No	No	No	Unchecked	Checked	Unchecked	Checked	Unchecked	Unchecked	Unchecked	Unchecked	Unchecked	Unchecked	Unchecked	Unchecked	Unchecked
1228	More than 5 years.	Male	single		Unemployed, looking for work		Further studies incomplete	No			Brick house	Checked	Checked	Checked	Checked	Checked	Unchecked	Unchecked	Unchecked	Unchecked	Unchecked	Unchecked	Unchecked	Unchecked	No	0	Black African		Family		Yes	Yes	Yes	No	No	No	Unchecked	Checked	Checked	Checked	Unchecked	Unchecked	Unchecked	Unchecked	Checked	Unchecked	Unchecked	Unchecked	Unchecked
8189	More than 5 years.	Male	single		Student/pupil/learner		Grade 10/Standard 8	No			Brick house	Checked	Checked	Checked	Checked	Checked	Unchecked	Unchecked	Unchecked	Unchecked	Unchecked	Unchecked	Unchecked	Unchecked	No	0	Black African		Family		Yes	Yes	No	Yes	Yes	Yes	Unchecked	Checked	Checked	Checked	Unchecked	Unchecked	Checked	Checked	Unchecked	Checked	Checked	Checked	Checked
2734	More than 5 years.	Male	single		Student/pupil/learner		Certificate course completed after school (Grade 12/Matric)	No			Brick house	Checked	Unchecked	Checked	Checked	Checked	Unchecked	Unchecked	Unchecked	Unchecked	Unchecked	Checked	Unchecked	Unchecked	Yes, a member	0	Black African		Family		Yes	Yes	Yes	No	No	Yes	Unchecked	Checked	Checked	Checked	Checked	Checked	Checked	Checked	Checked	Unchecked	Unchecked	Unchecked	Unchecked
1477	All my life.	Male	Not married, but living with sexual partner/boyfriend/girlfriend		Student/pupil/learner		Grade 10/Standard 8	No			Brick house	Checked	Checked	Checked	Checked	Checked	Unchecked	Checked	Unchecked	Unchecked	Checked	Checked	Unchecked	Unchecked	Yes, an active member	0	Black African		Family		Yes	Yes	No	No	No	Yes	Unchecked	Checked	Unchecked	Unchecked	Checked	Checked	Checked	Unchecked	Checked	Unchecked	Unchecked	Unchecked	Unchecked
2259	More than 5 years.	Male	Not married, but living with sexual partner/boyfriend/girlfriend		Work in informal sector, looking for permanent work		Grade 11/Standard 9	No			Brick house	Checked	Checked	Checked	Checked	Checked	Unchecked	Checked	Unchecked	Unchecked	Unchecked	Unchecked	Unchecked	Unchecked	No	0	Black African		Business profit		Yes	Yes	No	Yes	No	Yes	Unchecked	Checked	Unchecked	Unchecked	Unchecked	Unchecked	Unchecked	Unchecked	Unchecked	Unchecked	Unchecked	Unchecked	Unchecked
2531	All my life.	Male	single		Student/pupil/learner		Grade 11/Standard 9	No			Brick house	Checked	Unchecked	Checked	Checked	Checked	Unchecked	Unchecked	Unchecked	Unchecked	Unchecked	Unchecked	Unchecked	Unchecked	No	0	Black African		Family		Yes	Yes	Yes	No	No	Yes	Unchecked	Checked	Unchecked	Unchecked	Unchecked	Checked	Checked	Unchecked	Unchecked	Unchecked	Unchecked	Unchecked	Unchecked
5898	All my life.	Male	single		Student/pupil/learner		Grade 12/Standard 10/ Matric	Yes	Yes	No money to buy food	Brick house	Checked	Unchecked	Checked	Checked	Checked	Unchecked	Unchecked	Unchecked	Unchecked	Unchecked	Unchecked	Unchecked	Unchecked	Yes, a member	Yes	Black African		Social grant		Yes	Yes	Yes	No	No	Yes	Unchecked	Checked	Checked	Checked	Checked	Checked	Checked	Checked	Checked	Unchecked	Unchecked	Unchecked	Unchecked
1682	All my life.	Male	single		Work in informal sector, looking for permanent work		Grade 11/Standard 9	No			Brick house	Checked	Unchecked	Checked	Checked	Checked	Unchecked	Unchecked	Unchecked	Unchecked	Checked	Unchecked	Unchecked	Unchecked	No	0	Black African		Salary/Wages from employer		Yes	Yes	No	No	No	Yes	Unchecked	Checked	Unchecked	Unchecked	Unchecked	Unchecked	Unchecked	Unchecked	Unchecked	Unchecked	Unchecked	Unchecked	Unchecked
2664	All my life.	Male	single		Student/pupil/learner		Grade 11/Standard 9	No			Brick house	Checked	Checked	Checked	Checked	Checked	Unchecked	Unchecked	Unchecked	Checked	Unchecked	Unchecked	Unchecked	Unchecked	No	0	Black African		Family		Yes	Yes	Yes	No	No	Yes	Unchecked	Checked	Unchecked	Unchecked	Unchecked	Unchecked	Unchecked	Unchecked	Unchecked	Unchecked	Unchecked	Unchecked	Unchecked
4810	All my life.	Male	single		Employed part time (if none of the above) (less than 40 hours per week)		Further studies incomplete	No			Brick house	Checked	Checked	Checked	Checked	Checked	Checked	Unchecked	Unchecked	Unchecked	Unchecked	Unchecked	Unchecked	Unchecked	No	0	Black African		Salary/Wages from employer		Yes	Yes	Yes	No	No	Yes	Unchecked	Checked	Unchecked	Unchecked	Checked	Checked	Checked	Checked	Unchecked	Unchecked	Unchecked	Unchecked	Unchecked
5736	All my life.	Male	single		Student/pupil/learner		Grade 12/Standard 10/ Matric	No			Brick house	Checked	Checked	Checked	Checked	Checked	Unchecked	Unchecked	Unchecked	Unchecked	Checked	Unchecked	Unchecked	Unchecked	Yes, a member	0	Black African		Family		Yes	No	No	Yes	No	Yes	Unchecked	Checked	Checked	Checked	Checked	Unchecked	Checked	Unchecked	Checked	Checked	Unchecked	Unchecked	Unchecked
8184	All my life.	Male	single		Student/pupil/learner		Grade 12/Standard 10/ Matric	No			Brick house	Checked	Checked	Checked	Checked	Checked	Unchecked	Unchecked	Unchecked	Unchecked	Checked	Unchecked	Unchecked	Unchecked	No	0	Black African		Family		No	Yes	No	No	No	Yes	Unchecked	Checked	Checked	Unchecked	Unchecked	Unchecked	Unchecked	Unchecked	Unchecked	Unchecked	Unchecked	Unchecked	Unchecked
5295	All my life.	Male	Not married, but living with sexual partner/boyfriend/girlfriend		Employed full time (40 hours or more per week)		Grade 11/Standard 9	No			Brick house	Checked	Checked	Checked	Checked	Checked	Unchecked	Unchecked	Unchecked	Unchecked	Unchecked	Unchecked	Unchecked	Unchecked	No	0	Black African		Salary/Wages from employer		Yes	Yes	Yes	No	No	Yes	Unchecked	Checked	Unchecked	Unchecked	Unchecked	Unchecked	Unchecked	Unchecked	Unchecked	Unchecked	Unchecked	Unchecked	Unchecked
1452	All my life.	Male	single		Self-employed - full time (40 hours or more per week)		Grade 8 /Standard 6	No			Brick house	Checked	Unchecked	Checked	Checked	Unchecked	Unchecked	Unchecked	Unchecked	Unchecked	Unchecked	Checked	Unchecked	Unchecked	Yes, an active member	0	Black African		Family		Yes	No	No	Yes	No	Yes	Unchecked	Checked	Unchecked	Checked	Unchecked	Unchecked	Unchecked	Unchecked	Unchecked	Unchecked	Unchecked	Unchecked	Unchecked
8342	All my life.	Male	single		Student/pupil/learner		Grade 12/Standard 10/ Matric	Yes	Yes	No food	Wendy house/Backyard(zozo)/Bungalow	Checked	Unchecked	Unchecked	Unchecked	Unchecked	Unchecked	Unchecked	Unchecked	Unchecked	Unchecked	Unchecked	Unchecked	Unchecked	No	0	Black African		Family		Yes	Yes	Yes	No	No	Yes	Unchecked	Checked	Unchecked	Unchecked	Unchecked	Unchecked	Unchecked	Unchecked	Unchecked	Unchecked	Unchecked	Unchecked	Unchecked
3827	More than 5 years.	Male	single		Unemployed, looking for work		Grade 12/Standard 10/ Matric	Yes	Yes	No money to buy food	Brick house	Checked	Checked	Checked	Checked	Unchecked	Unchecked	Unchecked	Unchecked	Unchecked	Unchecked	Unchecked	Unchecked	Unchecked	No	0	Black African		Family		Yes	Yes	Yes	No	No	No	Unchecked	Checked	Unchecked	Unchecked	Unchecked	Unchecked	Unchecked	Unchecked	Unchecked	Unchecked	Unchecked	Unchecked	Unchecked
5776	All my life.	Male	single		Unemployed, looking for work		Certificate course completed after school (Grade 12/Matric)	No			Brick house	Checked	Unchecked	Checked	Checked	Checked	Unchecked	Unchecked	Unchecked	Unchecked	Checked	Unchecked	Unchecked	Unchecked	No	Yes	Black African		Social grant		Yes	Yes	Yes	Yes	No	Yes	Checked	Checked	Checked	Checked	Unchecked	Checked	Checked	Checked	Checked	Unchecked	Unchecked	Unchecked	Unchecked
1978	More than 5 years.	Male	single		Work in informal sector, not looking for permanent work		Grade 10/Standard 8	Yes	No		Brick house	Unchecked	Checked	Checked	Checked	Checked	Unchecked	Unchecked	Unchecked	Unchecked	Unchecked	Unchecked	Unchecked	Unchecked	No	0	Black African		Family		Yes	Yes	Yes	No	No	Yes	Unchecked	Checked	Unchecked	Unchecked	Unchecked	Unchecked	Unchecked	Unchecked	Unchecked	Unchecked	Unchecked	Unchecked	Unchecked
5406	All my life.	Male	single		Unemployed, looking for work		Grade 12/Standard 10/ Matric	Yes	No	No money to buy food	Flat	Checked	Unchecked	Unchecked	Unchecked	Unchecked	Unchecked	Unchecked	Unchecked	Unchecked	Unchecked	Unchecked	Unchecked	Unchecked	Yes, an active member	Yes	Black African		Social grant		Yes	Yes	Yes	No	No	Yes	Unchecked	Checked	Checked	Checked	Checked	Checked	Checked	Unchecked	Unchecked	Unchecked	Unchecked	Unchecked	Unchecked
5147	More than 5 years.	Male	single		Student/pupil/learner		Further studies incomplete	No			Brick house	Checked	Checked	Checked	Checked	Checked	Unchecked	Checked	Unchecked	Checked	Checked	Unchecked	Unchecked	Unchecked	No	0	Black African		Family		Yes	Yes	Yes	No	No	Yes	Unchecked	Checked	Checked	Checked	Checked	Checked	Checked	Checked	Checked	Checked	Checked	Checked	Unchecked
8095	All my life.	Male	single		Unemployed, looking for work		Grade 9 /Standard 7	No			Brick house	Checked	Checked	Checked	Checked	Checked	Unchecked	Unchecked	Unchecked	Unchecked	Unchecked	Unchecked	Unchecked	Unchecked	No	0	Black African		Family		Yes	No	No	Yes	Yes	No	Unchecked	Checked	Checked	Checked	Unchecked	Unchecked	Checked	Unchecked	Unchecked	Unchecked	Unchecked	Unchecked	Unchecked
4630	More than 5 years.	Male	single		Student/pupil/learner		Grade 11/Standard 9	Yes	No	No money to buy food	Brick house	Checked	Checked	Checked	Unchecked	Unchecked	Unchecked	Unchecked	Unchecked	Unchecked	Checked	Checked	Unchecked	Unchecked	No	Yes	Black African		Family		Yes	Yes	Yes	Yes		Yes	Unchecked	Checked	Unchecked	Unchecked	Unchecked	Unchecked	Unchecked	Unchecked	Unchecked	Unchecked	Unchecked	Unchecked	Unchecked
4140	All my life.	Male	single		Self-employed - part time (less than 40 hours per week)		Grade 12/Standard 10/ Matric	No			Brick house	Checked	Checked	Checked	Checked	Checked	Unchecked	Unchecked	Checked	Unchecked	Unchecked	Unchecked	Unchecked	Unchecked	No	0	Black African		Business profit		Yes	Yes	Yes	No	No	Yes	Unchecked	Checked	Unchecked	Checked	Unchecked	Checked	Checked	Unchecked	Checked	Unchecked	Unchecked	Unchecked	Unchecked
226	All my life.	Male	single		Unemployed, not looking for work		Grade 11/Standard 9	Yes	No	Dieting	Wendy house/Backyard(zozo)/Bungalow	Checked	Checked	Checked	Checked	Unchecked	Unchecked	Unchecked	Unchecked	Unchecked	Checked	Unchecked	Unchecked	Unchecked	Yes, a member	0	Black African		Family		Yes	Yes	No	No	No	Yes	Unchecked	Checked	Checked	Checked	Unchecked	Unchecked	Checked	Unchecked	Unchecked	Unchecked	Unchecked	Unchecked	Unchecked
2868	More than 5 years.	Male	single		Sick/disabled and unable to work		Grade 11/Standard 9	No			Brick house	Checked	Checked	Checked	Checked	Checked	Unchecked	Checked	Unchecked	Unchecked	Unchecked	Unchecked	Unchecked	Unchecked	No	0	Black African		Family		Yes	Yes	Yes	No	No	Yes	Unchecked	Checked	Unchecked	Unchecked	Unchecked	Unchecked	Checked	Unchecked	Unchecked	Unchecked	Unchecked	Unchecked	Unchecked
4743	All my life.	Male	single		Unemployed, looking for work		Grade 11/Standard 9	Yes	No		Brick house	Unchecked	Checked	Unchecked	Unchecked	Unchecked	Unchecked	Unchecked	Unchecked	Unchecked	Unchecked	Unchecked	Unchecked	Unchecked	No	0	Black African		Salary/Wages from employer		Yes	Yes	Yes	Yes	Yes	Yes	Unchecked	Checked	Unchecked	Unchecked	Unchecked	Unchecked	Unchecked	Unchecked	Unchecked	Unchecked	Unchecked	Unchecked	Unchecked
5304	All my life.	Male	single		Student/pupil/learner		Diploma/Degree post school completed	Yes	Yes	No food	Flat	Checked	Checked	Checked	Checked	Unchecked	Unchecked	Unchecked	Unchecked	Checked	Checked	Unchecked	Unchecked	Unchecked	Yes, a member	Yes	Black African		Family		Yes	Yes	Yes	Yes	Yes	Yes	Checked	Checked	Checked	Unchecked	Unchecked	Unchecked	Unchecked	Unchecked	Unchecked	Unchecked	Unchecked	Unchecked	Unchecked
1653	More than 5 years.	Male	Not married or living together, but in a steady sexual relationship lasting more than 3 months		Student/pupil/learner		Grade 12/Standard 10/ Matric	No			Brick house	Checked	Checked	Checked	Checked	Checked	Unchecked	Unchecked	Unchecked	Unchecked	Unchecked	Unchecked	Unchecked	Unchecked	No	0	Black African		Family		Yes	Yes	Yes	No	No	Yes	Unchecked	Checked	Unchecked	Unchecked	Unchecked	Checked	Unchecked	Unchecked	Checked	Unchecked	Unchecked	Unchecked	Unchecked
4321	More than 5 years.	Male	single		Unemployed, looking for work		Grade 11/Standard 9	Yes	No	Other reason	Flat	Unchecked	Unchecked	Checked	Checked	Checked	Unchecked	Unchecked	Unchecked	Unchecked	Unchecked	Unchecked	Unchecked	Unchecked	No	0	Coloured		Family		Yes	No	Yes	No	No	Yes	Unchecked	Checked	Unchecked	Unchecked	Unchecked	Checked	Unchecked	Unchecked	Checked	Unchecked	Unchecked	Unchecked	Unchecked
4734	More than 5 years.	Male	single		Student/pupil/learner		Grade 11/Standard 9	No			Brick house	Checked	Checked	Checked	Checked	Checked	Unchecked	Unchecked	Unchecked	Unchecked	Unchecked	Unchecked	Unchecked	Unchecked	Yes, a member	0	Black African		Family		Yes	No	Yes	Yes	No	Yes	Unchecked	Checked	Checked	Checked	Unchecked	Checked	Checked	Unchecked	Unchecked	Unchecked	Unchecked	Unchecked	Unchecked
5744	All my life.	Male	single		Student/pupil/learner		Grade 12/Standard 10/ Matric	No			Brick house	Checked	Checked	Checked	Checked	Checked	Unchecked	Unchecked	Unchecked	Unchecked	Unchecked	Unchecked	Unchecked	Unchecked	No	0	Black African		Family		Yes	Yes	No	No	No	No	Unchecked	Checked	Unchecked	Unchecked	Unchecked	Unchecked	Unchecked	Unchecked	Unchecked	Unchecked	Unchecked	Unchecked	Unchecked
5959	All my life.	Male	single		Student/pupil/learner		Grade 10/Standard 8	No			Brick house	Checked	Checked	Checked	Checked	Checked	Unchecked	Unchecked	Unchecked	Unchecked	Checked	Unchecked	Unchecked	Unchecked	No	0	Black African		Family		Yes	Yes	Yes	No	No	Yes	Unchecked	Checked	Unchecked	Unchecked	Unchecked	Checked	Checked	Unchecked	Unchecked	Unchecked	Unchecked	Unchecked	Unchecked
2469	All my life.	Male	single		Unemployed, looking for work		Grade 9 /Standard 7	Yes	Yes	No money to buy food	Brick house	Checked	Unchecked	Checked	Unchecked	Unchecked	Unchecked	Unchecked	Unchecked	Checked	Unchecked	Unchecked	Unchecked	Unchecked	No	0	Black African		Family		No	Yes	No	No	No	No	Checked	Unchecked	Checked	Unchecked	Unchecked	Unchecked	Unchecked	Unchecked	Unchecked	Unchecked	Unchecked	Unchecked	Unchecked
6847	All my life.	Male	single		Student/pupil/learner		Grade 12/Standard 10/ Matric	No			Flat	Unchecked	Checked	Unchecked	Unchecked	Unchecked	Unchecked	Unchecked	Unchecked	Unchecked	Unchecked	Unchecked	Unchecked	Unchecked	Yes, an active member	Yes	Black African		Family			No	Yes	No	Yes	No	Unchecked	Checked	Unchecked	Unchecked	Unchecked	Unchecked	Unchecked	Unchecked	Unchecked	Unchecked	Unchecked	Unchecked	Unchecked
4720	More than 1 year, but less than 5 years.	Male	single		Student/pupil/learner		Grade 11/Standard 9	No			Brick house	Checked	Checked	Checked	Checked	Checked	Unchecked	Unchecked	Checked	Unchecked	Unchecked	Unchecked	Unchecked	Unchecked	No	0	Black African		Family		Yes	Yes	Yes	No	No	Yes	Unchecked	Checked	Unchecked	Unchecked	Unchecked	Checked	Unchecked	Unchecked	Unchecked	Unchecked	Unchecked	Unchecked	Unchecked
2507	More than 5 years.	Male	single		Student/pupil/learner		Grade 11/Standard 9	No			Brick house	Checked	Checked	Checked	Checked	Checked	Unchecked	Checked	Unchecked	Unchecked	Unchecked	Checked	Unchecked	Unchecked	Yes, an active member	0	Black African		Family		Yes	Yes	Yes	No	No	Yes	Unchecked	Checked	Unchecked	Checked	Checked	Checked	Checked	Unchecked	Unchecked	Unchecked	Unchecked	Unchecked	Unchecked
4717	All my life.	Male	single		Unemployed, looking for work		Grade 12/Standard 10/ Matric	No			Brick house	Checked	Checked	Checked	Checked	Checked	Unchecked	Unchecked	Unchecked	Checked	Checked	Checked	Unchecked	Unchecked	Yes, a member		Black African				Yes	No	Yes	No	No	Yes	Unchecked	Checked	Unchecked	Unchecked	Unchecked	Unchecked	Unchecked	Unchecked	Unchecked	Unchecked	Unchecked	Unchecked	Unchecked
5269	More than 5 years.	Male	single		Unemployed, not looking for work		Grade 9 /Standard 7	Yes	Yes	Dieting	Brick house	Checked	Checked	Checked	Checked	Checked	Unchecked	Unchecked	Unchecked	Unchecked	Unchecked	Unchecked	Unchecked	Unchecked	No		Black African		Family		Yes	Yes	Yes	No	No	Yes	Unchecked	Checked	Unchecked	Checked	Unchecked	Unchecked	Checked	Unchecked	Unchecked	Unchecked	Unchecked	Unchecked	Unchecked
5725	All my life.	Male	single		Student/pupil/learner		Grade 12/Standard 10/ Matric	Yes	No	No money to buy food	Brick house	Checked	Checked	Checked	Checked	Checked	Unchecked	Unchecked	Unchecked	Unchecked	Unchecked	Unchecked	Unchecked	Unchecked	Yes, a member	0	Black African		Family		Yes	Yes	Yes	No	No	Yes	Unchecked	Checked	Checked	Checked	Checked	Checked	Checked	Unchecked	Checked	Unchecked	Unchecked	Unchecked	Unchecked
4537	All my life.	Male	single		Unemployed, looking for work		Grade 11/Standard 9	No			Brick house	Checked	Checked	Checked	Checked	Checked	Unchecked	Checked	Unchecked	Unchecked	Unchecked	Unchecked	Unchecked	Unchecked	Yes, a member	0	Black African		Business profit		Yes	Yes	Yes	No	No	Yes	Checked	Checked	Unchecked	Checked	Checked	Unchecked	Checked	Checked	Checked	Unchecked	Unchecked	Checked	Unchecked
6043	More than 5 years.	Male	Other(specify)	In an open relationship	Student/pupil/learner		Grade 12/Standard 10/ Matric	No			Brick house	Checked	Checked	Checked	Checked	Checked	Unchecked	Unchecked	Unchecked	Unchecked	Unchecked	Unchecked	Unchecked	Unchecked	Yes, an active member	0	Black African		Family		Yes	No	Yes	No	Yes	Yes	Unchecked	Checked	Checked	Checked	Unchecked	Checked	Checked	Unchecked	Checked	Unchecked	Unchecked	Unchecked	Unchecked
8127	All my life.	Male	single		Student/pupil/learner		Further studies incomplete	Yes	Yes	No money to buy food	Brick house	Checked	Checked	Checked	Checked	Checked	Unchecked	Checked	Unchecked	Unchecked	Unchecked	Unchecked	Unchecked	Unchecked	No	0	Black African		Family		Yes	Yes	Yes	No	No	Yes	Unchecked	Checked	Unchecked	Unchecked	Unchecked	Checked	Checked	Unchecked	Unchecked	Unchecked	Unchecked	Unchecked	Unchecked
4840	More than 5 years.	Male	single		Unemployed, looking for work		Grade 12/Standard 10/ Matric	No			Brick house	Checked	Checked	Checked	Checked	Checked	Unchecked	Unchecked	Unchecked	Unchecked	Unchecked	Checked	Unchecked	Unchecked	No	0	Black African		Family		Yes	No	Yes	No	No	Yes	Unchecked	Checked	Checked	Checked	Checked	Unchecked	Checked	Checked	Unchecked	Unchecked	Unchecked	Unchecked	Unchecked
3203	More than 5 years.	Male	single		Unemployed, looking for work		Grade 11/Standard 9	Yes	No	No money to buy food	Brick house	Checked	Checked	Checked	Unchecked	Checked	Unchecked	Unchecked	Unchecked	Checked	Unchecked	Unchecked	Unchecked	Unchecked	No	0	Black African		Business profit		Yes	Yes	Yes	No	No	Yes	Unchecked	Checked	Checked	Checked	Checked	Checked	Checked	Unchecked	Checked	Unchecked	Unchecked	Unchecked	Unchecked
5303	All my life.	Male	single		Student/pupil/learner		Certificate course completed after school (Grade 12/Matric)	No			Flat	Checked	Checked	Checked	Checked	Unchecked	Unchecked	Unchecked	Unchecked	Unchecked	Unchecked	Unchecked	Unchecked	Unchecked	Yes, a member	0	Black African		Family		Yes	Yes	Yes	No	Yes	Yes	Unchecked	Checked	Unchecked	Unchecked	Unchecked	Unchecked	Unchecked	Unchecked	Checked	Unchecked	Unchecked	Unchecked	Unchecked
5389	All my life.	Male	single		Work in informal sector, looking for permanent work		Grade 11/Standard 9	No			Brick house	Checked	Checked	Checked	Checked	Checked	Unchecked	Unchecked	Unchecked	Checked	Checked	Checked	Unchecked	Unchecked	Yes, an active member	0	Black African		Salary/Wages from employer		Yes	Yes	Yes	No		Yes	Checked	Checked	Checked	Checked	Checked	Checked	Checked	Checked	Unchecked	Unchecked	Unchecked	Unchecked	Unchecked
5720	All my life.	Male	single		Student/pupil/learner		Grade 12/Standard 10/ Matric	No			Flat	Checked	Checked	Checked	Checked	Unchecked	Unchecked	Unchecked	Unchecked	Unchecked	Unchecked	Unchecked	Unchecked	Unchecked	No	Yes	Black African		Family		Yes	Yes	Yes	No	No	Yes	Unchecked	Checked	Checked	Unchecked	Checked	Checked	Unchecked	Unchecked	Unchecked	Unchecked	Checked	Unchecked	Unchecked
5334	More than 5 years.	Male	single		Student/pupil/learner		Grade 10/Standard 8	No			Brick house	Checked	Checked	Checked	Checked	Unchecked	Unchecked	Unchecked	Unchecked	Unchecked	Unchecked	Unchecked	Unchecked	Unchecked	Yes, an active member	0	Black African		Family		Yes	Yes	Yes	Yes	Yes	No	Unchecked	Checked	Unchecked	Unchecked	Unchecked	Unchecked	Unchecked	Unchecked	Unchecked	Unchecked	Unchecked	Unchecked	Unchecked
5724	More than 5 years.	Male	single		Student/pupil/learner		Grade 12/Standard 10/ Matric	No			Brick house	Checked	Checked	Checked	Checked	Checked	Unchecked	Unchecked	Unchecked	Unchecked	Checked	Unchecked	Unchecked	Unchecked	Yes, a member	Yes	Black African		Family		Yes	Yes	Yes	No	No	Yes	Unchecked	Checked	Checked	Checked	Unchecked	Checked	Checked	Unchecked	Checked	Unchecked	Unchecked	Unchecked	Unchecked
4669	All my life.	Male	single		Student/pupil/learner		Further studies incomplete	No			Brick house	Checked	Checked	Unchecked	Checked	Checked	Unchecked	Checked	Unchecked	Checked	Checked	Checked	Unchecked	Unchecked	Yes, a member	0	Black African		Salary/Wages from employer		Yes	Yes	Yes	No	No	No	Unchecked	Checked	Unchecked	Unchecked	Checked	Checked	Unchecked	Unchecked	Unchecked	Unchecked	Unchecked	Unchecked	Unchecked
1427	More than 5 years.	Male	single		Student/pupil/learner		Grade 10/Standard 8	Yes	No	Other reason	Brick house	Checked	Checked	Checked	Unchecked	Unchecked	Unchecked	Unchecked	Unchecked	Unchecked	Unchecked	Unchecked	Unchecked	Unchecked	No	0	Black African		Family		Yes	Yes	Yes	No	No	Yes	Unchecked	Checked	Checked	Unchecked	Unchecked	Unchecked	Unchecked	Checked	Unchecked	Unchecked	Unchecked	Unchecked	Unchecked
4667	All my life.	Male	single		Unemployed, looking for work		Grade 11/Standard 9	No			Brick house	Checked	Unchecked	Checked	Checked	Checked	Unchecked	Unchecked	Unchecked	Unchecked	Unchecked	Checked	Unchecked	Unchecked	Yes, a member	0	Black African		Salary/Wages from employer		Yes	Yes	Yes	No	No	No	Unchecked	Checked	Unchecked	Unchecked	Checked	Checked	Checked	Unchecked	Unchecked	Unchecked	Unchecked	Unchecked	Unchecked
8082	All my life.	Male	single		Student/pupil/learner		Grade 9 /Standard 7	No			Brick house	Unchecked	Checked	Unchecked	Checked	Unchecked	Unchecked	Unchecked	Unchecked	Unchecked	Checked	Checked	Unchecked	Unchecked	No	0	Black African		Family		Yes	Yes	Yes	Yes	Yes	No	Unchecked	Checked	Checked	Unchecked	Unchecked	Unchecked	Unchecked	Unchecked	Checked	Unchecked	Unchecked	Unchecked	Unchecked
4351	All my life.	Male	Not married or living together, but in a steady sexual relationship lasting more than 3 months		Employed full time (40 hours or more per week)		Diploma/Degree post school completed	Yes	No	Dieting	Brick house	Checked	Checked	Checked	Checked	Checked	Unchecked	Checked	Unchecked	Checked	Unchecked	Unchecked	Unchecked	Unchecked	No	0	Black African		Family		Yes	Yes	Yes	No	No	Yes	Unchecked	Checked	Checked	Checked	Checked	Checked	Checked	Checked	Checked	Unchecked	Unchecked	Unchecked	Unchecked
5639	More than 5 years.	Male	Not married or living together, but in a steady sexual relationship lasting more than 3 months		Self-employed - full time (40 hours or more per week)		Grade 10/Standard 8	No			Brick house	Checked	Checked	Checked	Checked	Checked	Unchecked	Unchecked	Unchecked	Unchecked	Unchecked	Checked	Unchecked	Unchecked	No	Yes	Black African		Family		Yes	Yes	Yes	No	No	Yes	Unchecked	Checked	Unchecked	Unchecked	Unchecked	Unchecked	Unchecked	Unchecked	Unchecked	Unchecked	Unchecked	Unchecked	Unchecked
5268	All my life.	Male	Not married or living together, but in a steady sexual relationship lasting more than 3 months		Housewife, homemaker, looking for work		Grade 9 /Standard 7	No			Brick house	Checked	Unchecked	Checked	Checked	Checked	Unchecked	Unchecked	Unchecked	Unchecked	Unchecked	Checked	Unchecked	Unchecked	No	0	Black African		Partner/spouse		Yes	Yes	No	No	No	No	Unchecked	Checked	Checked	Checked	Unchecked	Unchecked	Checked	Unchecked	Unchecked	Unchecked	Unchecked	Unchecked	Unchecked
5562	All my life.	Male	single		Unemployed, looking for work		Grade 12/Standard 10/ Matric	No			Flat	Checked	Unchecked	Unchecked	Unchecked	Unchecked	Unchecked	Unchecked	Unchecked	Unchecked	Unchecked	Unchecked	Unchecked	Unchecked	Yes, a member	0	Black African		Other, specify			Yes	Yes	No	No	No	Unchecked	Unchecked	Unchecked	Unchecked	Unchecked	Checked	Unchecked	Unchecked	Unchecked	Unchecked	Unchecked	Unchecked	Unchecked
2823	More than 1 year, but less than 5 years.	Male	single		Unemployed, not looking for work		Grade 11/Standard 9	No			Brick house	Checked	Checked	Checked	Checked	Checked	Unchecked	Unchecked	Unchecked	Unchecked	Unchecked	Unchecked	Unchecked	Unchecked	Yes, a member	0	Black African		Family		Yes	No	Yes	No	No	Yes	Unchecked	Checked	Unchecked	Checked	Unchecked	Checked	Unchecked	Unchecked	Checked	Unchecked	Unchecked	Unchecked	Unchecked
4636	All my life.	Male	single		Student/pupil/learner		Grade 12/Standard 10/ Matric	No			Brick house	Checked	Checked	Checked	Checked	Unchecked	Unchecked	Unchecked	Unchecked	Checked	Unchecked	Unchecked	Unchecked	Unchecked	No	0	Black African		Family		Yes	Yes	Yes	Yes	Yes	Yes	Unchecked	Checked	Checked	Checked	Checked	Unchecked	Unchecked	Unchecked	Unchecked	Unchecked	Unchecked	Unchecked	Unchecked
4634	All my life.	Male	single		Student/pupil/learner		Grade 12/Standard 10/ Matric	No			Brick house	Checked	Checked	Checked	Checked	Unchecked	Unchecked	Unchecked	Unchecked	Checked	Checked	Checked	Unchecked	Unchecked	No	0	Black African		Family		Yes	Yes	Yes	Yes	Yes	Yes	Unchecked	Checked	Unchecked	Checked	Checked	Unchecked	Unchecked	Unchecked	Unchecked	Unchecked	Unchecked	Unchecked	Unchecked
5878	All my life.	Male	Not married, but living with sexual partner/boyfriend/girlfriend		Work in informal sector, looking for permanent work		Grade 10/Standard 8	No			Brick house	Checked	Unchecked	Unchecked	Unchecked	Unchecked	Unchecked	Unchecked	Unchecked	Unchecked	Unchecked	Unchecked	Unchecked	Unchecked	Yes, an active member	Yes	Other, Specify		Business profit		Yes	Yes	No	Yes	No	Yes	Unchecked	Checked	Unchecked	Unchecked	Unchecked	Unchecked	Unchecked	Unchecked	Unchecked	Unchecked	Unchecked	Unchecked	Unchecked
711	More than 5 years.	Male	single		Work in informal sector, not looking for permanent work		Certificate course completed after school (Grade 12/Matric)	No			Brick house	Checked	Unchecked	Checked	Unchecked	Checked	Unchecked	Unchecked	Unchecked	Unchecked	Checked	Unchecked	Checked	Unchecked	No	0	Black African		Partner/spouse		No	Yes	Yes	No	No	Yes	Unchecked	Checked	Checked	Checked	Checked	Unchecked	Checked	Unchecked	Unchecked	Unchecked	Unchecked	Unchecked	Unchecked
5777	All my life.	Male	Not married or living together, but in a steady sexual relationship lasting more than 3 months		Student/pupil/learner		Grade 11/Standard 9	No			Brick house	Checked	Unchecked	Unchecked	Unchecked	Unchecked	Unchecked	Unchecked	Unchecked	Unchecked	Unchecked	Unchecked	Unchecked	Unchecked	No	0	Black African		Family		Yes	Yes	Yes	No	No	Yes	Unchecked	Unchecked	Unchecked	Checked	Unchecked	Unchecked	Unchecked	Unchecked	Unchecked	Unchecked	Unchecked	Unchecked	Unchecked
7293	More than a month, but less than 6 months	Male	single		Unemployed, looking for work		Grade 12/Standard 10/ Matric	Yes	Yes	No food	Brick house	Checked	Unchecked	Unchecked	Unchecked	Unchecked	Unchecked	Unchecked	Unchecked	Unchecked	Unchecked	Unchecked	Unchecked	Unchecked	No	0	Black African		Social grant		No	No	No	No	No	No	Unchecked	Unchecked	Unchecked	Unchecked	Unchecked	Unchecked	Unchecked	Unchecked	Unchecked	Unchecked	Unchecked	Unchecked	Unchecked
8111	All my life.	Male	single		Unemployed, looking for work		Grade 10/Standard 8	No			Brick house	Checked	Checked	Checked	Checked	Checked	Unchecked	Unchecked	Unchecked	Unchecked	Unchecked	Unchecked	Unchecked	Unchecked	Yes, an active member	0	Black African		Family		Yes	Yes	Yes	No	No	Yes	Unchecked	Checked	Unchecked	Unchecked	Unchecked	Unchecked	Unchecked	Unchecked	Unchecked	Unchecked	Unchecked	Unchecked	Unchecked
5416	More than 1 year, but less than 5 years.	Male	single		Unemployed, not looking for work		Grade 3/Standard 1	No			Brick house	Unchecked	Checked	Checked	Unchecked	Unchecked	Unchecked	Unchecked	Unchecked	Unchecked	Unchecked	Unchecked	Unchecked	Unchecked	Yes, a member	0	Black African		Family		Yes	Yes	No	No	Yes	Yes	Unchecked	Checked	Checked	Checked	Checked	Unchecked	Unchecked	Unchecked	Unchecked	Unchecked	Unchecked	Unchecked	Unchecked
5941	All my life.	Male	single		Student/pupil/learner		Grade 12/Standard 10/ Matric	Yes	No	No money to buy food	Brick house	Checked	Checked	Checked	Checked	Checked	Unchecked	Unchecked	Unchecked	Checked	Checked	Checked	Unchecked	Unchecked	Yes, a member	0	Black African		Family		Yes	Yes	Yes	No	No	Yes	Unchecked	Checked	Checked	Checked	Checked	Checked	Checked	Unchecked	Unchecked	Unchecked	Unchecked	Unchecked	Unchecked
8105	More than 5 years.	Male	single		Work in informal sector, looking for permanent work		Grade 10/Standard 8	No			Brick house	Checked	Checked	Checked	Checked	Checked	Unchecked	Unchecked	Unchecked	Checked	Unchecked	Unchecked	Unchecked	Unchecked	No	0	Black African		Salary/Wages from employer		Yes	Yes	Yes	No	No	Yes	Unchecked	Checked	Unchecked	Checked	Checked	Unchecked	Unchecked	Unchecked	Checked	Unchecked	Unchecked	Unchecked	Unchecked
1971	More than 5 years.	Male	single		Employed part time (if none of the above) (less than 40 hours per week)		Grade 10/Standard 8	No			Brick house	Checked	Checked	Checked	Checked	Checked	Unchecked	Unchecked	Unchecked	Checked	Unchecked	Unchecked	Unchecked	Unchecked	Yes, a member	0	Black African		Family		Yes	No	Yes	Yes	No	Yes	Unchecked	Checked	Unchecked	Unchecked	Unchecked	Unchecked	Unchecked	Unchecked	Unchecked	Unchecked	Unchecked	Unchecked	Unchecked
3335	All my life.	Male	single		Student/pupil/learner		Grade 11/Standard 9	No			Brick house	Checked	Checked	Checked	Checked	Checked	Unchecked	Checked	Unchecked	Unchecked	Unchecked	Unchecked	Unchecked	Unchecked	No	Yes	Black African		Social grant		Yes	Yes	Yes	No	Yes	Yes	Unchecked	Checked	Checked	Unchecked	Unchecked	Unchecked	Unchecked	Unchecked	Unchecked	Unchecked	Unchecked	Unchecked	Unchecked
7433	All my life.	Male	single		Unemployed, looking for work		Further studies incomplete	Yes	No	No money to buy food	Flat	Checked	Checked	Checked	Checked	Checked	Unchecked	Unchecked	Unchecked	Unchecked	Unchecked	Unchecked	Unchecked	Unchecked	Yes, a member	0	Black African		Family		Yes	Yes	Yes	No	No	Yes	Unchecked	Checked	Checked	Checked	Checked	Checked	Checked	Unchecked	Checked	Unchecked	Unchecked	Unchecked	Unchecked
7545	All my life.	Male	single		Student/pupil/learner		Grade 11/Standard 9	No			Brick house	Checked	Checked	Checked	Checked	Checked	Unchecked	Unchecked	Unchecked	Checked	Unchecked	Unchecked	Unchecked	Unchecked	No	0	Black African		Family		Yes	Yes	Yes	No	No	No	Unchecked	Checked	Unchecked	Unchecked	Unchecked	Unchecked	Checked	Unchecked	Unchecked	Unchecked	Unchecked	Unchecked	Unchecked
6846	More than 1 year, but less than 5 years.	Male	single		Unemployed, looking for work		Grade 11/Standard 9	No			Flat	Unchecked	Checked	Unchecked	Unchecked	Unchecked	Unchecked	Unchecked	Unchecked	Unchecked	Unchecked	Unchecked	Unchecked	Unchecked	Yes, a member	Yes	Black African		Family		Yes	Yes	No	No	No	No	Unchecked	Checked	Unchecked	Unchecked	Unchecked	Unchecked	Unchecked	Unchecked	Unchecked	Unchecked	Unchecked	Unchecked	Unchecked
4583	All my life.	Male	single		Student/pupil/learner		Grade 11/Standard 9	No			Brick house	Checked	Checked	Checked	Checked	Checked	Unchecked	Unchecked	Unchecked	Unchecked	Unchecked	Checked	Checked	Unchecked	Yes, an active member	0	Black African		Social grant		Yes	No	No	No	Yes	Yes	Unchecked	Checked	Unchecked	Checked	Unchecked	Checked	Checked	Unchecked	Checked	Unchecked	Unchecked	Unchecked	Unchecked
5674	All my life.	Male	single		Student/pupil/learner		Grade 9 /Standard 7	Yes	Yes	No food	Brick house	Checked	Checked	Unchecked	Checked	Checked	Unchecked	Unchecked	Unchecked	Unchecked	Checked	Unchecked	Unchecked	Unchecked	No	0	Black African		Family		Yes	Yes	No	Yes	No	No	Unchecked	Checked	Unchecked	Unchecked	Unchecked	Checked	Unchecked	Unchecked	Unchecked	Unchecked	Unchecked	Unchecked	Unchecked
4506	More than 1 year, but less than 5 years.	Male	Not married or living together, but in a steady sexual relationship lasting more than 3 months		Unemployed, looking for work		Grade 12/Standard 10/ Matric	No			Brick house	Checked	Checked	Checked	Checked	Checked	Unchecked	Unchecked	Unchecked	Unchecked	Unchecked	Unchecked	Unchecked	Unchecked	No	0	Black African		Family		Yes	Yes	Yes	No	No	Yes	Unchecked	Checked	Unchecked	Checked	Unchecked	Unchecked	Checked	Unchecked	Unchecked	Unchecked	Unchecked	Unchecked	Unchecked
8093	All my life.	Male	single		Unemployed, looking for work		Grade 9 /Standard 7	Yes	Yes		Brick house	Checked	Checked	Checked	Checked	Checked	Unchecked	Unchecked	Unchecked	Unchecked	Unchecked	Unchecked	Unchecked	Unchecked	No	0	Black African		Family		Yes	No	No	No	No	No	Unchecked	Unchecked	Unchecked	Unchecked	Unchecked	Unchecked	Unchecked	Unchecked	Unchecked	Unchecked	Unchecked	Unchecked	Unchecked
2300	More than 5 years.	Male	single		Student/pupil/learner		Further degree completed	No			Brick house	Checked	Checked	Checked	Checked	Checked	Unchecked	Unchecked	Unchecked	Unchecked	Unchecked	Unchecked	Unchecked	Unchecked	No	0	Black African		Family		Yes	Yes	Yes	No	No	Yes	Unchecked	Checked	Unchecked	Checked	Unchecked	Unchecked	Unchecked	Unchecked	Unchecked	Unchecked	Unchecked	Unchecked	Unchecked
3782	All my life.	Male	Not married or living together, but in a steady sexual relationship lasting more than 3 months		Work in informal sector, looking for permanent work		Grade 12/Standard 10/ Matric	No			Brick house	Checked	Checked	Checked	Checked	Checked	Unchecked	Unchecked	Unchecked	Unchecked	Unchecked	Unchecked	Unchecked	Unchecked	No	0	Black African		Salary/Wages from employer		No	No	No	No	No	Yes	Unchecked	Checked	Unchecked	Unchecked	Unchecked	Unchecked	Unchecked	Unchecked	Unchecked	Unchecked	Unchecked	Unchecked	Unchecked
1195	More than 5 years.	Male	single		Student/pupil/learner		Grade 9 /Standard 7	No			Brick house	Checked	Checked	Checked	Unchecked	Unchecked	Unchecked	Checked	Unchecked	Checked	Unchecked	Unchecked	Unchecked	Unchecked	Yes, an active member	Yes	Black African		Family		Yes	No	No	No	Yes	Yes	Unchecked	Checked	Unchecked	Unchecked	Unchecked	Checked	Unchecked	Unchecked	Unchecked	Unchecked	Unchecked	Unchecked	Unchecked
8068	All my life.	Male	single		Student/pupil/learner		Grade 11/Standard 9	No			Flat	Checked	Checked	Checked	Checked	Checked	Unchecked	Unchecked	Unchecked	Unchecked	Unchecked	Unchecked	Unchecked	Unchecked		0	Black African		Family		Yes	Yes	Yes	No	No	Yes	Unchecked	Checked	Checked	Checked	Checked	Checked	Checked	Checked	Checked	Unchecked	Unchecked	Unchecked	Unchecked
4285	More than 5 years.	Male	single		Student/pupil/learner		Grade 12/Standard 10/ Matric	No			Brick house	Checked	Checked	Checked	Checked	Checked	Unchecked	Unchecked	Unchecked	Unchecked	Checked	Unchecked	Unchecked	Unchecked	Yes, an active member	0	Black African		Family		Yes	Yes	Yes	No	No	Yes	Unchecked	Checked	Checked	Checked	Unchecked	Unchecked	Checked	Unchecked	Checked	Unchecked	Unchecked	Unchecked	Unchecked
2793	All my life.	Male	single		Unemployed, looking for work		Grade 11/Standard 9	No			Brick house	Checked	Checked	Checked	Checked	Unchecked	Unchecked	Unchecked	Unchecked	Unchecked	Unchecked	Unchecked	Unchecked	Unchecked	Yes, an active member	0	Black African		Family		Yes	Yes	No	No	No	Yes	Unchecked	Checked	Unchecked	Unchecked	Unchecked	Unchecked	Unchecked	Unchecked	Unchecked	Unchecked	Unchecked	Unchecked	Unchecked
8141	All my life.	Male	single		Unemployed, looking for work		Grade 12/Standard 10/ Matric	Yes	Yes	No money to buy food	Brick house	Checked	Checked	Checked	Checked	Checked	Unchecked	Unchecked	Unchecked	Unchecked	Unchecked	Unchecked	Unchecked	Unchecked	No	0	Black African		Family		Yes	Yes	Yes	No	Yes	Yes	Unchecked	Checked	Unchecked	Checked	Checked	Checked	Unchecked	Unchecked	Checked	Unchecked	Unchecked	Checked	Unchecked
5858	More than 6 months but less than a year	Male	Other(specify)		Work in informal sector, not looking for permanent work		Grade 11/Standard 9	No			Brick house	Checked	Unchecked	Unchecked	Unchecked	Unchecked	Unchecked	Unchecked	Unchecked	Unchecked	Unchecked	Unchecked	Unchecked	Unchecked	Yes, a member	0	Black African		Family		Yes	Yes	Yes	No	No	Yes	Unchecked	Checked	Unchecked	Unchecked	Unchecked	Unchecked	Unchecked	Unchecked	Unchecked	Unchecked	Unchecked	Unchecked	Unchecked
658	More than 5 years.	Male	single		Unemployed, looking for work		Grade 12/Standard 10/ Matric	Yes	No	No money to buy food	Shack (Mkhukhu)	Unchecked	Unchecked	Unchecked	Unchecked	Unchecked	Unchecked	Unchecked	Unchecked	Unchecked	Unchecked	Unchecked	Unchecked	Unchecked	No	0	Black African		Family		Yes	Yes	Yes	Yes	No	Yes	Unchecked	Unchecked	Unchecked	Unchecked	Unchecked	Unchecked	Unchecked	Unchecked	Unchecked	Unchecked	Unchecked	Unchecked	Unchecked
3485	All my life.	Male	single		Student/pupil/learner		Grade 10/Standard 8	No			Brick house	Checked	Unchecked	Unchecked	Unchecked	Unchecked	Unchecked	Unchecked	Unchecked	Unchecked	Unchecked	Unchecked	Unchecked	Unchecked	Yes, a member	0	Black African		Family		Yes	Yes	No	Yes	No	Yes	Unchecked	Unchecked	Unchecked	Unchecked	Unchecked	Checked	Unchecked	Unchecked	Unchecked	Unchecked	Unchecked	Unchecked	Unchecked
5778	All my life.	Male	single		Student/pupil/learner		Grade 12/Standard 10/ Matric	No			Brick house	Checked	Checked	Checked	Checked	Checked	Unchecked	Unchecked	Unchecked	Unchecked	Checked	Unchecked	Unchecked	Unchecked	Yes, a member	0	Black African		Family		Yes	Yes	Yes	No	No	Yes	Checked	Checked	Checked	Checked	Checked	Checked	Checked	Checked	Checked	Checked	Unchecked	Unchecked	Unchecked
5948	All my life.	Male	single		Student/pupil/learner		Grade 12/Standard 10/ Matric	No			Brick house	Checked	Checked	Checked	Checked	Checked	Unchecked	Unchecked	Unchecked	Unchecked	Unchecked	Checked	Unchecked	Unchecked	Yes, a member	0	Black African		Family		Yes	Yes	Yes	No	No	Yes	Unchecked	Checked	Unchecked	Unchecked	Unchecked	Checked	Unchecked	Unchecked	Unchecked	Unchecked	Unchecked	Unchecked	Unchecked
4232	All my life.	Male	single		Student/pupil/learner		Grade 11/Standard 9	No			Brick house	Checked	Checked	Checked	Checked	Checked	Unchecked	Unchecked	Unchecked	Checked	Unchecked	Unchecked	Unchecked	Unchecked	Yes, an active member	0	Black African		Family		Yes	Yes	Yes	No	No	Yes	Unchecked	Checked	Checked	Checked	Unchecked	Checked	Checked	Unchecked	Checked	Unchecked	Unchecked	Unchecked	Unchecked
3373	All my life.	Male	single		Student/pupil/learner		Grade 12/Standard 10/ Matric	No			Brick house	Checked	Checked	Checked	Checked	Checked	Unchecked	Unchecked	Unchecked	Unchecked	Unchecked	Unchecked	Unchecked	Unchecked	No	0	Black African		Family		Yes	Yes	Yes	No	No	Yes	Unchecked	Checked	Unchecked	Unchecked	Unchecked	Checked	Checked	Unchecked	Unchecked	Unchecked	Unchecked	Unchecked	Unchecked
8179	All my life.	Male	single		Student/pupil/learner		Grade 11/Standard 9	No			Brick house	Checked	Checked	Unchecked	Checked	Unchecked	Unchecked	Unchecked	Unchecked	Unchecked	Checked	Checked	Unchecked	Unchecked	Yes, a member	0	Black African		Family		Yes	No	Yes	No	No	Yes	Unchecked	Checked	Checked	Unchecked	Unchecked	Unchecked	Unchecked	Unchecked	Unchecked	Unchecked	Unchecked	Unchecked	Unchecked
8178	All my life.	Male	single		Student/pupil/learner		Grade 12/Standard 10/ Matric	No			Brick house	Checked	Checked	Checked	Unchecked	Unchecked	Unchecked	Unchecked	Unchecked	Unchecked	Unchecked	Unchecked	Unchecked	Unchecked		0	Black African		Family		Yes	Yes	Yes	No	No	No	Unchecked	Checked	Checked	Unchecked	Unchecked	Unchecked	Unchecked	Unchecked	Unchecked	Unchecked	Unchecked	Unchecked	Unchecked
5276	More than 5 years.	Male	single		Work in informal sector, looking for permanent work		Grade 12/Standard 10/ Matric	No			Brick house	Checked	Checked	Checked	Checked	Checked	Unchecked	Unchecked	Unchecked	Unchecked	Checked	Checked	Unchecked	Unchecked	Yes, an active member	0	Black African		Family		Yes	No	Yes	No	No	Yes	Unchecked	Checked	Unchecked	Checked	Unchecked	Checked	Unchecked	Unchecked	Unchecked	Unchecked	Unchecked	Unchecked	Unchecked
935	All my life.	Male	single		Unemployed, not looking for work		Grade 12/Standard 10/ Matric	Yes	Yes	No money to buy food	Brick house	Checked	Checked	Unchecked	Unchecked	Checked	Unchecked	Unchecked	Unchecked	Unchecked	Unchecked	Unchecked	Unchecked	Unchecked	No	0	Black African		Family		Yes	Yes	Yes	No	No	Yes	Unchecked	Checked	Unchecked	Unchecked	Unchecked	Unchecked	Unchecked	Unchecked	Unchecked	Unchecked	Unchecked	Unchecked	Unchecked
4498	All my life.	Male	single		Student/pupil/learner		Grade 11/Standard 9	No			Brick house	Checked	Checked	Checked	Checked	Checked	Unchecked	Checked	Unchecked	Checked	Unchecked	Checked	Unchecked	Unchecked	Yes, a member	0	Black African		Family		Yes	No	Yes	No	No	Yes	Unchecked	Checked	Unchecked	Checked	Unchecked	Checked	Unchecked	Unchecked	Unchecked	Unchecked	Unchecked	Unchecked	Unchecked
6856	More than 1 year, but less than 5 years.	Male	single		Unemployed, looking for work		Diploma/Degree post school completed	No			Brick house	Checked	Checked	Checked	Checked	Checked	Unchecked	Unchecked	Unchecked	Unchecked	Unchecked	Unchecked	Unchecked	Unchecked	No	0	Black African		Partner/spouse		Yes	Yes		No	Yes	Yes	Unchecked	Unchecked	Unchecked	Unchecked	Unchecked	Unchecked	Unchecked	Unchecked	Unchecked	Unchecked	Unchecked	Unchecked	Unchecked
4237	All my life.	Male	single		Student/pupil/learner		Grade 12/Standard 10/ Matric	No			Brick house	Checked	Checked	Checked	Checked	Checked	Unchecked	Unchecked	Unchecked	Checked	Unchecked	Unchecked	Unchecked	Unchecked	No	0	Black African		Family		Yes	No	No	No	No	Yes	Unchecked	Checked	Checked	Checked	Checked	Checked	Unchecked	Checked	Checked	Unchecked	Unchecked	Unchecked	Unchecked
4126	All my life.	Male	single		Student/pupil/learner		Grade 11/Standard 9	Yes	No	No food	Brick house	Checked	Checked	Checked	Checked	Checked	Unchecked	Checked	Unchecked	Checked	Unchecked	Unchecked	Unchecked	Unchecked	No	Yes	Black African		Social grant		Yes	Yes		Yes	Yes	Yes	Unchecked	Checked	Checked	Checked	Checked	Checked	Checked	Unchecked	Unchecked	Unchecked	Unchecked	Unchecked	Unchecked
7418	More than 5 years.	Male	single		Unemployed, not looking for work		Grade 9 /Standard 7	No			Flat	Unchecked	Unchecked	Unchecked	Checked	Unchecked	Unchecked	Unchecked	Unchecked	Unchecked	Unchecked	Unchecked	Unchecked	Unchecked	Yes, a member	0	Black African		Family		Yes	No	No	No	No	Yes	Unchecked	Unchecked	Unchecked	Unchecked	Unchecked	Unchecked	Unchecked	Unchecked	Unchecked	Unchecked	Unchecked	Unchecked	Unchecked
3573	Less than 4 weeks	Male	single		Housewife, homemaker, not looking for work		Grade 12/Standard 10/ Matric	Yes	Yes	No food	Flat	Unchecked	Checked	Unchecked	Unchecked	Unchecked	Unchecked	Unchecked	Unchecked	Unchecked	Unchecked	Unchecked	Unchecked	Unchecked	No	0	Black African		Social grant		Yes	No		No	No	No	Unchecked	Checked	Unchecked	Unchecked	Unchecked	Unchecked	Unchecked	Unchecked	Unchecked	Unchecked	Unchecked	Unchecked	Unchecked
6852	More than 5 years.	Male	single		Unemployed, looking for work		Grade 12/Standard 10/ Matric	No			Brick house	Checked	Checked	Unchecked	Checked	Unchecked	Unchecked	Unchecked	Unchecked	Unchecked	Unchecked	Unchecked	Unchecked	Unchecked	No	0	Black African		Partner/spouse		Yes	Yes	Yes	Yes	Yes	No	Unchecked	Checked	Unchecked	Unchecked	Unchecked	Unchecked	Unchecked	Unchecked	Unchecked	Unchecked	Unchecked	Unchecked	Unchecked
5002	All my life.	Male	Not married, but living with sexual partner/boyfriend/girlfriend		Student/pupil/learner		Grade 12/Standard 10/ Matric	No			Brick house	Checked	Checked	Checked	Checked	Checked	Unchecked	Unchecked	Unchecked	Unchecked	Unchecked	Unchecked	Unchecked	Unchecked	No	0	Black African		Family		Yes	Yes	Yes	No	No	Yes	Unchecked	Checked	Unchecked	Unchecked	Unchecked	Unchecked	Unchecked	Unchecked	Unchecked	Unchecked	Unchecked	Unchecked	Unchecked
8181	All my life.	Male	single		Student/pupil/learner		Grade 11/Standard 9	No			Brick house	Checked	Checked	Checked	Unchecked	Checked	Unchecked	Unchecked	Unchecked	Unchecked	Checked	Checked	Unchecked	Unchecked	Yes, a member	0	Black African		Family		Yes	Yes	No	No	No	Yes	Unchecked	Checked	Unchecked	Checked	Unchecked	Unchecked	Unchecked	Unchecked	Unchecked	Unchecked	Unchecked	Unchecked	Unchecked
5615	All my life.	Male	single		Unemployed, looking for work		Grade 10/Standard 8	Yes	Yes	No money to buy food	Brick house	Checked	Checked	Checked	Checked	Checked	Unchecked	Unchecked	Unchecked	Unchecked	Unchecked	Unchecked	Unchecked	Unchecked	No	0	Black African		Family		Yes	Yes	Yes	No	No	No	Unchecked	Checked	Unchecked	Unchecked	Unchecked	Unchecked	Checked	Unchecked	Unchecked	Unchecked	Unchecked	Unchecked	Unchecked
8251	More than 5 years.	Male	single		Student/pupil/learner		Grade 12/Standard 10/ Matric	No			Brick house	Checked	Checked	Checked	Checked	Checked	Unchecked	Checked	Unchecked	Checked	Unchecked	Unchecked	Unchecked	Unchecked	No	0	Black African		Family		Yes	Yes	No	No	No	Yes	Unchecked	Unchecked	Checked	Checked	Checked	Checked	Unchecked	Unchecked	Unchecked	Unchecked	Unchecked	Unchecked	Unchecked
2759	All my life.	Male	single		Student/pupil/learner		Grade 11/Standard 9	No			Brick house	Checked	Checked	Checked	Unchecked	Unchecked	Unchecked	Unchecked	Unchecked	Unchecked	Unchecked	Unchecked	Unchecked	Unchecked	No	Yes	Black African		Social grant		Yes	Yes	Yes	No	Yes	Yes	Unchecked	Checked	Unchecked	Unchecked	Unchecked	Unchecked	Unchecked	Unchecked	Unchecked	Unchecked	Unchecked	Unchecked	Unchecked
5169	All my life.	Male	single		Unemployed, looking for work		Grade 11/Standard 9	No			Flat	Checked	Checked	Unchecked	Checked	Unchecked	Unchecked	Unchecked	Unchecked	Unchecked	Unchecked	Unchecked	Unchecked	Unchecked	Yes, a member	0	Black African		Family		Yes	Yes	Yes	No	No	No	Unchecked	Checked	Unchecked	Unchecked	Unchecked	Unchecked	Unchecked	Unchecked	Unchecked	Unchecked	Unchecked	Unchecked	Unchecked
4745	All my life.	Male	single		Unemployed, looking for work		Grade 11/Standard 9	No			Brick house	Checked	Checked	Checked	Checked	Checked	Unchecked	Unchecked	Unchecked	Unchecked	Unchecked	Unchecked	Unchecked	Unchecked	Yes, a member	0	Black African		Family		Yes	Yes	No	No		Yes	Unchecked	Checked	Unchecked	Unchecked	Unchecked	Unchecked	Unchecked	Unchecked	Unchecked	Unchecked	Unchecked	Unchecked	Unchecked
8201	All my life.	Male	single		Student/pupil/learner		Grade 12/Standard 10/ Matric	No			Brick house	Checked	Checked	Checked	Checked	Checked	Unchecked	Unchecked	Unchecked	Unchecked	Unchecked	Unchecked	Unchecked	Unchecked	No	0	Black African		Family		Yes	Yes	Yes	No	No	Yes	Unchecked	Checked	Unchecked	Unchecked	Unchecked	Unchecked	Unchecked	Unchecked	Unchecked	Unchecked	Unchecked	Unchecked	Unchecked
5647	All my life.	Male	single		Student/pupil/learner		Grade 12/Standard 10/ Matric	No			Brick house	Checked	Checked	Checked	Checked	Checked	Unchecked	Checked	Unchecked	Checked	Checked	Unchecked	Unchecked	Unchecked	Yes, a member	0	Black African		Family		Yes	Yes	Yes	No	No	No	Unchecked	Checked	Unchecked	Unchecked	Unchecked	Unchecked	Checked	Unchecked	Unchecked	Unchecked	Unchecked	Unchecked	Unchecked
7316	More than 1 year, but less than 5 years.	Male	Not married or living together, but in a steady sexual relationship lasting more than 3 months		Student/pupil/learner		Grade 10/Standard 8	No			Flat	Unchecked	Unchecked	Checked	Unchecked	Unchecked	Unchecked	Unchecked	Unchecked	Unchecked	Unchecked	Unchecked	Unchecked	Unchecked	Yes, a member	0	Black African		Family		Yes	No	No	No	No	Yes	Unchecked	Checked	Unchecked	Unchecked	Unchecked	Unchecked	Unchecked	Unchecked	Unchecked	Unchecked	Unchecked	Unchecked	Unchecked
5729	All my life.	Male	single		Student/pupil/learner		Grade 12/Standard 10/ Matric	No			Wendy house/Backyard(zozo)/Bungalow	Checked	Checked	Checked	Unchecked	Checked	Unchecked	Unchecked	Unchecked	Unchecked	Checked	Unchecked	Unchecked	Unchecked	Yes, an active member	0	Black African		Family		Yes	Yes	Yes	No	No	Yes	Unchecked	Checked	Checked	Checked	Unchecked	Checked	Unchecked	Unchecked	Unchecked	Unchecked	Unchecked	Checked	Unchecked
3310	All my life.	Male	single		Student/pupil/learner		Grade 11/Standard 9	Yes	No	No money to buy food	Brick house	Checked	Unchecked	Checked	Checked	Unchecked	Unchecked	Unchecked	Unchecked	Unchecked	Unchecked	Unchecked	Unchecked	Unchecked	Yes, a member	0	Black African		Business profit		Yes	Yes	Yes	No	No	Yes	Unchecked	Checked	Unchecked	Checked	Unchecked	Unchecked	Unchecked	Unchecked	Checked	Unchecked	Unchecked	Unchecked	Unchecked
5679	All my life.	Male	single		Unemployed, looking for work		Grade 12/Standard 10/ Matric	No			Brick house	Checked	Checked	Checked	Checked	Unchecked	Unchecked	Unchecked	Unchecked	Unchecked	Unchecked	Unchecked	Unchecked	Unchecked	No	0	Black African		Family		Yes	Yes	Yes	No	Yes	Yes	Unchecked	Checked	Checked	Checked	Unchecked	Unchecked	Unchecked	Unchecked	Unchecked	Unchecked	Unchecked	Unchecked	Unchecked
5339	More than 5 years.	Male	single		Student/pupil/learner		Grade 12/Standard 10/ Matric	No			Brick house	Unchecked	Unchecked	Unchecked	Unchecked	Unchecked	Unchecked	Unchecked	Unchecked	Unchecked	Unchecked	Unchecked	Unchecked	Unchecked	Yes, a member	0	Black African		Family		No	No	No	No	No	No	Unchecked	Unchecked	Unchecked	Unchecked	Unchecked	Unchecked	Unchecked	Unchecked	Unchecked	Unchecked	Unchecked	Unchecked	Unchecked
1833	All my life.	Male	single		Unemployed, looking for work		Grade 12/Standard 10/ Matric	Yes	Yes	No money to buy food	Brick house	Checked	Checked	Checked	Checked	Checked	Unchecked	Unchecked	Unchecked	Unchecked	Unchecked	Unchecked	Unchecked	Unchecked	No	0	Black African		Family		Yes	Yes	Yes	No	No	Yes	Unchecked	Checked	Unchecked	Unchecked	Unchecked	Unchecked	Unchecked	Unchecked	Unchecked	Unchecked	Unchecked	Unchecked	Unchecked
7434	All my life.	Male	single		Unemployed, looking for work		Grade 12/Standard 10/ Matric	No			Brick house	Checked	Checked	Checked	Checked	Checked	Unchecked	Unchecked	Unchecked	Checked	Unchecked	Unchecked	Unchecked	Unchecked	No	0	Black African		Business profit		Yes	Yes	Yes	No	No	Yes	Unchecked	Checked	Checked	Checked	Unchecked	Unchecked	Unchecked	Unchecked	Unchecked	Unchecked	Unchecked	Unchecked	Unchecked
3127	All my life.	Male	single		Unemployed, not looking for work		Grade 11/Standard 9	Yes	No		Flat	Checked	Checked	Unchecked	Checked	Unchecked	Unchecked	Unchecked	Unchecked	Unchecked	Unchecked	Checked	Unchecked	Unchecked	No	0	Black African				Yes	No	No	Yes	Yes	Yes	Unchecked	Checked	Checked	Checked	Checked	Unchecked	Checked	Unchecked	Unchecked	Unchecked	Checked	Checked	Unchecked
3341	All my life.	Male	Not married, but living with sexual partner/boyfriend/girlfriend		Student/pupil/learner		Grade 11/Standard 9	No			Brick house	Checked	Unchecked	Checked	Unchecked	Unchecked	Unchecked	Unchecked	Unchecked	Unchecked	Unchecked	Unchecked	Unchecked	Unchecked	No	0	Black African		Family		Yes	No	Yes	Yes	No	Yes	Checked	Checked	Unchecked	Unchecked	Unchecked	Checked	Unchecked	Unchecked	Unchecked	Unchecked	Unchecked	Unchecked	Unchecked
5903	All my life.	Male	single		Self-employed - full time (40 hours or more per week)		Further studies incomplete	No			Brick house	Checked	Checked	Checked	Checked	Checked	Unchecked	Unchecked	Unchecked	Checked	Unchecked	Unchecked	Unchecked	Unchecked	No	0	Black African		Family		No	Yes	Yes	No	No	Yes	Unchecked	Checked	Checked	Unchecked	Unchecked	Checked	Checked	Unchecked	Checked	Unchecked	Unchecked	Unchecked	Unchecked
6025	Less than 4 weeks	Male	single		Work in informal sector, not looking for permanent work		Grade 12/Standard 10/ Matric	Yes	Yes	No money to buy food	Brick house	Unchecked	Checked	Checked	Checked	Unchecked	Unchecked	Unchecked	Unchecked	Checked	Checked	Checked	Unchecked	Unchecked	Yes, an active member	0	Black African		Family		Yes	Yes	Yes	No	No	Yes	Unchecked	Checked	Unchecked	Checked	Checked	Checked	Checked	Unchecked	Checked	Unchecked	Unchecked	Unchecked	Unchecked
1863	All my life.	Male	single		Student/pupil/learner		Grade 9 /Standard 7	No			Brick house	Checked	Checked	Checked	Checked	Checked	Unchecked	Unchecked	Unchecked	Unchecked	Unchecked	Unchecked	Unchecked	Unchecked	Yes, a member	0	Black African		Family		Yes	No	Yes	No	No	Yes	Unchecked	Checked	Unchecked	Unchecked	Unchecked	Unchecked	Unchecked	Unchecked	Unchecked	Unchecked	Unchecked	Unchecked	Unchecked
472	More than 5 years.	Male	single		Student/pupil/learner		Grade 11/Standard 9	No			Brick house	Checked	Checked	Checked	Checked	Checked	Unchecked	Unchecked	Checked	Checked	Checked	Unchecked	Unchecked	Unchecked	Yes, a member	Yes	Black African		Family		Yes	Yes	No	No	No	Yes	Unchecked	Checked	Checked	Unchecked	Checked	Checked	Unchecked	Unchecked	Unchecked	Unchecked	Unchecked	Unchecked	Unchecked
2679	All my life.	Male	single		Student/pupil/learner		Grade 12/Standard 10/ Matric	No			Flat	Checked	Checked	Checked	Checked	Checked	Unchecked	Unchecked	Unchecked	Unchecked	Unchecked	Unchecked	Unchecked	Unchecked	No	0	Black African		Family		Yes	Yes	Yes	No	No	No	Checked	Unchecked	Unchecked	Unchecked	Unchecked	Unchecked	Unchecked	Unchecked	Unchecked	Unchecked	Unchecked	Unchecked	Unchecked
8211	All my life.	Male	single		Student/pupil/learner		Grade 11/Standard 9	No			Brick house	Checked	Checked	Checked	Checked	Checked	Unchecked	Unchecked	Unchecked	Unchecked	Unchecked	Checked	Unchecked	Unchecked	Yes, a member	0	Black African		Family		Yes	Yes	No	No	No	Yes	Unchecked	Checked	Checked	Checked	Unchecked	Unchecked	Unchecked	Unchecked	Unchecked	Unchecked	Unchecked	Unchecked	Unchecked
4525	All my life.	Male	single		Student/pupil/learner		Grade 11/Standard 9	No			Brick house	Checked	Checked	Checked	Checked	Checked	Unchecked	Checked	Unchecked	Unchecked	Unchecked	Checked	Unchecked	Unchecked	No	0	Black African		Family		No	Yes	Yes	No	No	Yes	Unchecked	Checked	Checked	Unchecked	Unchecked	Unchecked	Unchecked	Unchecked	Unchecked	Unchecked	Unchecked	Unchecked	Unchecked
3283	More than 5 years.	Male	single		Student/pupil/learner		Grade 11/Standard 9	No			Brick house	Checked	Checked	Checked	Checked	Unchecked	Unchecked	Unchecked	Unchecked	Unchecked	Unchecked	Unchecked	Unchecked	Unchecked	Yes, an active member	0	Black African		Family		Yes	Yes	Yes	No	No	Yes	Unchecked	Checked	Unchecked	Unchecked	Unchecked	Unchecked	Unchecked	Unchecked	Unchecked	Unchecked	Unchecked	Unchecked	Unchecked
5563	All my life.	Male	single		Unemployed, looking for work		Grade 11/Standard 9	No			Wendy house/Backyard(zozo)/Bungalow	Checked	Unchecked	Unchecked	Unchecked	Checked	Unchecked	Unchecked	Unchecked	Unchecked	Unchecked	Unchecked	Unchecked	Unchecked	No	0	Black African		Family		Yes	Yes	Yes	No	No	Yes	Unchecked	Checked	Unchecked	Unchecked	Unchecked	Checked	Unchecked	Unchecked	Checked	Unchecked	Unchecked	Unchecked	Unchecked
5692	All my life.	Male	single		Student/pupil/learner		Grade 11/Standard 9	No			Brick house	Checked	Checked	Checked	Checked	Checked	Unchecked	Unchecked	Unchecked	Unchecked	Unchecked	Unchecked	Unchecked	Unchecked	No	0	Black African		Family		Yes	No	Yes	No	No	Yes	Unchecked	Checked	Checked	Checked	Checked	Checked	Checked	Unchecked	Unchecked	Unchecked	Unchecked	Unchecked	Unchecked
8215	All my life.	Male	single		Student/pupil/learner		Grade 11/Standard 9	No			Flat	Checked	Checked	Checked	Checked	Checked	Unchecked	Unchecked	Unchecked	Unchecked	Checked	Unchecked	Unchecked	Unchecked		0	Black African		Family		Yes	Yes	Yes	No	No	Yes	Unchecked	Checked	Unchecked	Unchecked	Unchecked	Checked	Checked	Unchecked	Unchecked	Unchecked	Unchecked	Unchecked	Unchecked
3372	All my life.	Male	Not married or living together, but in a steady sexual relationship lasting more than 3 months		Self-employed - part time (less than 40 hours per week)		Grade 12/Standard 10/ Matric	No			Brick house	Checked	Checked	Checked	Checked	Checked	Unchecked	Unchecked	Unchecked	Unchecked	Unchecked	Unchecked	Unchecked	Unchecked	Yes, an active member	0	Black African		Salary/Wages from employer		Yes	Yes	Yes	No	No	Yes	Unchecked	Checked	Unchecked	Unchecked	Unchecked	Unchecked	Unchecked	Unchecked	Unchecked	Unchecked	Unchecked	Unchecked	Unchecked
8	All my life.	Male	single		Student/pupil/learner		Further studies incomplete	No			Brick house	Checked	Checked	Checked	Checked	Checked	Unchecked	Checked	Unchecked	Checked	Checked	Unchecked	Unchecked	Unchecked	Yes, a member	0	Black African		Family		Yes	Yes	Yes	No	No	Yes	Unchecked	Checked	Checked	Checked	Checked	Checked	Checked	Checked	Checked	Checked	Unchecked	Unchecked	Unchecked
786	More than 5 years.	Male	single		Work in informal sector, looking for permanent work		Further studies incomplete	No			Brick house	Checked	Checked	Checked	Checked	Checked	Unchecked	Unchecked	Unchecked	Checked	Unchecked	Unchecked	Unchecked	Unchecked	No	0	Black African		Salary/Wages from employer		Yes	Yes	Yes	No	No	No	Unchecked	Checked	Unchecked	Unchecked	Unchecked	Unchecked	Unchecked	Unchecked	Unchecked	Unchecked	Unchecked	Unchecked	Unchecked
1236	All my life.	Male	Not married, but living with sexual partner/boyfriend/girlfriend		Unemployed, looking for work		Grade 12/Standard 10/ Matric	No			Brick house	Checked	Checked	Checked	Checked	Checked	Unchecked	Unchecked	Unchecked	Unchecked	Checked	Unchecked	Unchecked	Unchecked	Yes, a member	0	Black African		Salary/Wages from employer		Yes	No	Yes	No	No	No	Unchecked	Unchecked	Unchecked	Checked	Unchecked	Unchecked	Unchecked	Unchecked	Unchecked	Unchecked	Unchecked	Unchecked	Unchecked
543	All my life.	Male	single		Student/pupil/learner		Grade 12/Standard 10/ Matric	No			Brick house	Checked	Checked	Checked	Checked	Unchecked	Unchecked	Unchecked	Unchecked	Unchecked	Unchecked	Unchecked	Unchecked	Unchecked	No	0	Black African		Family		Yes	Yes	Yes	Yes	No	Yes	Unchecked	Checked	Unchecked	Unchecked	Unchecked	Checked	Unchecked	Unchecked	Unchecked	Unchecked	Unchecked	Unchecked	Unchecked
4128	All my life.	Male	single		Student/pupil/learner		Grade 11/Standard 9	No			Wendy house/Backyard(zozo)/Bungalow	Checked	Checked	Checked	Checked	Unchecked	Unchecked	Unchecked	Unchecked	Unchecked	Unchecked	Unchecked	Unchecked	Unchecked	Yes, a member	0	Black African		Family		Yes	Yes	Yes	Yes	Yes		Unchecked	Checked	Unchecked	Checked	Checked	Checked	Checked	Unchecked	Unchecked	Unchecked	Unchecked	Unchecked	Unchecked
3776	All my life.	Male	single		Student/pupil/learner		Grade 10/Standard 8	No			Brick house	Checked	Checked	Checked	Checked	Unchecked	Unchecked	Unchecked	Unchecked	Unchecked	Unchecked	Unchecked	Unchecked	Unchecked	Yes, an active member	0	Black African		Family		Yes	Yes	Yes	No	No	Yes	Unchecked	Checked	Unchecked	Checked	Unchecked	Checked	Checked	Unchecked	Unchecked	Unchecked	Checked	Unchecked	Unchecked
2257	More than 1 year, but less than 5 years.	Male	single		Unemployed, looking for work		Grade 12/Standard 10/ Matric	No			Brick house	Unchecked	Unchecked	Unchecked	Unchecked	Unchecked	Unchecked	Unchecked	Unchecked	Unchecked	Checked	Unchecked	Unchecked	Unchecked	Yes, a member	0	Black African		Family		Yes	Yes	Yes	No	No	Yes	Unchecked	Checked	Checked	Checked	Unchecked	Checked	Checked	Checked	Checked	Unchecked	Unchecked	Unchecked	Unchecked
4986	All my life.	Male	Not married or living together, but in a steady sexual relationship lasting more than 3 months		Self-employed - part time (less than 40 hours per week)		Grade 9 /Standard 7	Yes	No	No food	Brick house	Checked	Unchecked	Checked	Checked	Checked	Unchecked	Unchecked	Unchecked	Unchecked	Unchecked	Unchecked	Unchecked	Unchecked	No	0	Black African		Family		No	No	Yes	No	No	Yes	Checked	Unchecked	Unchecked	Unchecked	Unchecked	Unchecked	Unchecked	Unchecked	Unchecked	Unchecked	Unchecked	Unchecked	Unchecked
8122	All my life.	Male	single		Student/pupil/learner		Grade 11/Standard 9	No			Brick house	Checked	Checked	Checked	Unchecked	Checked	Unchecked	Unchecked	Unchecked	Unchecked	Checked	Unchecked	Unchecked	Unchecked	Yes, a member	0	Black African		Family		Yes	Yes	Yes	Yes	Yes	Yes	Unchecked	Checked	Checked	Checked	Checked	Unchecked	Checked	Checked	Checked	Unchecked	Unchecked	Unchecked	Unchecked
4226	All my life.	Male	single		Student/pupil/learner		Grade 11/Standard 9	No			Brick house	Checked	Checked	Checked	Checked	Checked	Unchecked	Unchecked	Unchecked	Checked	Unchecked	Unchecked	Unchecked	Unchecked	No	0	Black African		Family		Yes	No	Yes	Yes	No	Yes	Unchecked	Checked	Unchecked	Unchecked	Unchecked	Unchecked	Unchecked	Unchecked	Unchecked	Unchecked	Unchecked	Unchecked	Unchecked
5742	All my life.	Male	single		Student/pupil/learner		Grade 10/Standard 8	No			Brick house	Checked	Unchecked	Checked	Checked	Unchecked	Unchecked	Unchecked	Unchecked	Unchecked	Checked	Unchecked	Unchecked	Unchecked	No	0	Black African		Family		Yes	Yes	No	Yes	No	Yes	Unchecked	Checked	Checked	Unchecked	Checked	Unchecked	Unchecked	Unchecked	Unchecked	Unchecked	Unchecked	Unchecked	Unchecked
8218	All my life.	Male	single		Work in informal sector, not looking for permanent work		Grade 11/Standard 9	Yes	No	Dieting	Brick house	Checked	Unchecked	Unchecked	Unchecked	Unchecked	Unchecked	Unchecked	Unchecked	Unchecked	Unchecked	Unchecked	Unchecked	Unchecked	Yes, a member	0	Black African		Family			Yes	No	Yes	No	Yes	Unchecked	Checked	Unchecked	Unchecked	Unchecked	Unchecked	Unchecked	Unchecked	Unchecked	Unchecked	Unchecked	Unchecked	Unchecked
8351	All my life.	Male	single		Work in informal sector, looking for permanent work		Grade 12/Standard 10/ Matric	No			Brick house	Checked	Checked	Checked	Checked	Checked	Unchecked	Unchecked	Unchecked	Unchecked	Checked	Unchecked	Unchecked	Unchecked		0	Black African		Salary/Wages from employer		Yes	Yes	Yes	No	No	Yes	Unchecked	Checked	Unchecked	Unchecked	Unchecked	Checked	Checked	Checked	Unchecked	Unchecked	Checked	Checked	Unchecked
5721	All my life.	Male	single		Unemployed, looking for work		Diploma/Degree post school completed	No			Brick house	Unchecked	Unchecked	Checked	Unchecked	Unchecked	Unchecked	Unchecked	Unchecked	Unchecked	Unchecked	Unchecked	Unchecked	Unchecked	Yes, a member	0	Black African		Family		Yes	Yes	Yes	No	Yes	No	Unchecked	Checked	Unchecked	Unchecked	Unchecked	Unchecked	Unchecked	Unchecked	Unchecked	Unchecked	Unchecked	Unchecked	Unchecked
5730	More than 1 year, but less than 5 years.	Male	single		Unemployed, not looking for work		Certificate course completed after school (Grade 12/Matric)	No			Brick house	Checked	Checked	Checked	Checked	Checked	Unchecked	Unchecked	Unchecked	Unchecked	Unchecked	Unchecked	Unchecked	Unchecked	Yes, a member	0	Black African		Family		Yes	Yes	Yes	No	No	No	Unchecked	Checked	Unchecked	Unchecked	Unchecked	Unchecked	Checked	Checked	Checked	Unchecked	Unchecked	Unchecked	Unchecked
5146	More than 5 years.	Male	Not married, but living with sexual partner/boyfriend/girlfriend		Student/pupil/learner		Grade 11/Standard 9	No			Brick house	Checked	Checked	Checked	Checked	Checked	Unchecked	Unchecked	Unchecked	Checked	Checked	Unchecked	Unchecked	Unchecked	No	0	Black African		Partner/spouse		Yes	Yes	Yes	No	No	Yes	Unchecked	Checked	Checked	Checked	Checked	Checked	Checked	Unchecked	Unchecked	Unchecked	Unchecked	Unchecked	Unchecked
5250	All my life.	Male	Not married, but living with sexual partner/boyfriend/girlfriend		Work in informal sector, looking for permanent work		Grade 9 /Standard 7	No			Brick house	Checked	Unchecked	Unchecked	Unchecked	Unchecked	Unchecked	Unchecked	Unchecked	Unchecked	Unchecked	Unchecked	Unchecked	Unchecked	Yes, an active member	0	Black African		Family		Yes	Yes	Yes	Yes	No	Yes	Unchecked	Checked	Unchecked	Unchecked	Unchecked	Unchecked	Unchecked	Unchecked	Unchecked	Unchecked	Unchecked	Unchecked	Unchecked
8340	All my life.	Male	single		Student/pupil/learner		Grade 12/Standard 10/ Matric	No			Brick house	Checked	Checked	Checked	Checked	Unchecked	Unchecked	Unchecked	Unchecked	Unchecked	Unchecked	Unchecked	Unchecked	Unchecked	No	0	Black African		Family		Yes	Yes	No	No	No	Yes	Unchecked	Checked	Unchecked	Unchecked	Unchecked	Unchecked	Unchecked	Unchecked	Unchecked	Unchecked	Unchecked	Unchecked	Unchecked
4526	All my life.	Male	Not married, but living with sexual partner/boyfriend/girlfriend		Unemployed, looking for work		Grade 12/Standard 10/ Matric	No			Brick house	Checked	Checked	Checked	Checked	Checked	Checked	Unchecked	Unchecked	Unchecked	Unchecked	Checked	Unchecked	Unchecked	No	0	Black African		Family		Yes	Yes	Yes	No	No	Yes	Unchecked	Checked	Unchecked	Unchecked	Unchecked	Unchecked	Unchecked	Unchecked	Checked	Unchecked	Unchecked	Unchecked	Unchecked
4180	More than 1 year, but less than 5 years.	Male	single		Unemployed, not looking for work		Grade 11/Standard 9	No			Brick house	Unchecked	Unchecked	Unchecked	Unchecked	Unchecked	Unchecked	Unchecked	Unchecked	Unchecked	Unchecked	Unchecked	Unchecked	Unchecked	No	0	Black African		Business profit		Yes	No	Yes	No	No	Yes	Unchecked	Unchecked	Unchecked	Unchecked	Unchecked	Unchecked	Unchecked	Unchecked	Unchecked	Unchecked	Unchecked	Unchecked	Unchecked
813	More than 5 years.	Male	single		Student/pupil/learner		Grade 11/Standard 9	No			Brick house	Checked	Unchecked	Checked	Unchecked	Checked	Unchecked	Unchecked	Checked	Checked	Unchecked	Checked	Unchecked	Unchecked	No		Black African		Partner/spouse		Yes	No	Yes	No	No	Yes	Unchecked	Unchecked	Unchecked	Unchecked	Unchecked	Checked	Unchecked	Unchecked	Unchecked	Unchecked	Unchecked	Unchecked	Unchecked
8310	All my life.	Male	single		Student/pupil/learner		Grade 11/Standard 9	No			Brick house	Checked	Checked	Checked	Unchecked	Unchecked	Unchecked	Unchecked	Unchecked	Unchecked	Checked	Checked	Unchecked	Unchecked	No	Yes	Black African		Social grant		Yes	Yes	Yes	No	No	Yes	Unchecked	Checked	Unchecked	Checked	Unchecked	Checked	Checked	Unchecked	Checked	Unchecked	Unchecked	Unchecked	Unchecked
1537	More than 6 months but less than a year	Male	single		Student/pupil/learner		Grade 11/Standard 9	No			Brick house	Checked	Unchecked	Checked	Checked	Checked	Unchecked	Unchecked	Unchecked	Checked	Unchecked	Unchecked	Unchecked	Unchecked	No	0	Black African		Family		Yes	Yes	Yes	No	No	Yes	Unchecked	Checked	Checked	Unchecked	Checked	Checked	Checked	Checked	Checked	Checked	Unchecked	Unchecked	Unchecked
5813	More than 5 years.	Male	single		Student/pupil/learner		Certificate course completed after school (Grade 12/Matric)	No			Flat	Checked	Checked	Checked	Checked	Checked	Unchecked	Unchecked	Unchecked	Unchecked	Unchecked	Unchecked	Unchecked	Unchecked	No	Yes	Black African		Social grant		Yes	Yes		No	No	No	Unchecked	Checked	Unchecked	Unchecked	Unchecked	Checked	Unchecked	Unchecked	Unchecked	Unchecked	Unchecked	Unchecked	Unchecked
1061	All my life.	Male	single		Unemployed, looking for work		Grade 12/Standard 10/ Matric	No			Brick house	Checked	Checked	Checked	Checked	Checked	Unchecked	Unchecked	Unchecked	Checked	Checked	Checked	Unchecked	Unchecked	No	0	Black African		Family		Yes	Yes	Yes	No	No	No	Unchecked	Checked	Unchecked	Unchecked	Unchecked	Unchecked	Unchecked	Unchecked	Unchecked	Unchecked	Unchecked	Unchecked	Unchecked
4310	All my life.	Male	single		Student/pupil/learner		Grade 12/Standard 10/ Matric	No			Brick house	Checked	Checked	Checked	Checked	Checked	Unchecked	Unchecked	Unchecked	Checked	Unchecked	Unchecked	Unchecked	Unchecked	No	0	Black African		Family		Yes	Yes	Yes	No	No	Yes	Unchecked	Checked	Checked	Unchecked	Unchecked	Checked	Unchecked	Unchecked	Unchecked	Unchecked	Unchecked	Unchecked	Unchecked
4716	All my life.	Male	single		Unemployed, not looking for work		Grade 7/Standard 5	No			Brick house	Checked	Unchecked	Unchecked	Unchecked	Unchecked	Unchecked	Unchecked	Unchecked	Unchecked	Unchecked	Unchecked	Unchecked	Unchecked	No	0	Black African		Family		Yes	No	Yes	No	No	Yes	Unchecked	Checked	Unchecked	Unchecked	Unchecked	Unchecked	Unchecked	Unchecked	Unchecked	Unchecked	Unchecked	Unchecked	Unchecked
5547	More than 1 year, but less than 5 years.	Male	single		Student/pupil/learner		Grade 12/Standard 10/ Matric	Yes	Yes	No money to buy food	Flat	Checked	Unchecked	Unchecked	Checked	Unchecked	Unchecked	Unchecked	Unchecked	Unchecked	Unchecked	Unchecked	Unchecked	Unchecked	No	0	Black African		Family		Yes	Yes	Yes	Yes	No	Yes	Unchecked	Checked	Unchecked	Unchecked	Unchecked	Unchecked	Unchecked	Unchecked	Unchecked	Unchecked	Unchecked	Unchecked	Unchecked
3453	All my life.	Male	single		Unemployed, looking for work		Grade 11/Standard 9	No			Brick house	Checked	Checked	Checked	Checked	Unchecked	Unchecked	Unchecked	Unchecked	Unchecked	Unchecked	Unchecked	Unchecked	Unchecked	No	0	Black African		Family		Yes	No	Yes	No	No	Yes	Unchecked	Checked	Unchecked	Unchecked	Unchecked	Unchecked	Unchecked	Unchecked	Unchecked	Unchecked	Unchecked	Unchecked	Unchecked
1955	More than 1 year, but less than 5 years.	Male	single		Student/pupil/learner		Further degree completed	No			Brick house	Checked	Checked	Checked	Checked	Checked	Checked	Checked	Checked	Unchecked	Unchecked	Checked	Unchecked	Unchecked	Yes, an active member	0	Black African		Family		Yes	Yes	Yes	No	No	Yes	Unchecked	Checked	Unchecked	Checked	Unchecked	Checked	Unchecked	Unchecked	Unchecked	Unchecked	Unchecked	Unchecked	Unchecked
7151	More than 6 months but less than a year	Male	single		Unemployed, looking for work		Grade 11/Standard 9	No			Flat	Checked	Unchecked	Unchecked	Unchecked	Unchecked	Unchecked	Unchecked	Unchecked	Unchecked	Unchecked	Unchecked	Unchecked	Unchecked	No	0	Black African		Social grant		No	No	No	No	No	No	Unchecked	Unchecked	Unchecked	Unchecked	Unchecked	Unchecked	Unchecked	Unchecked	Unchecked	Unchecked	Unchecked	Unchecked	Unchecked
4115	All my life.	Male	single		Student/pupil/learner		Grade 11/Standard 9	No			Brick house	Checked	Checked	Checked	Checked	Checked	Unchecked	Checked	Unchecked	Checked	Checked	Checked	Unchecked	Unchecked	Yes, a member	0	Black African		Family		Yes	Yes	Yes	No	No	Yes	Unchecked	Checked	Unchecked	Checked	Checked	Checked	Unchecked	Unchecked	Unchecked	Unchecked	Unchecked	Unchecked	Unchecked
3410	More than 5 years.	Male	single		Student/pupil/learner		Grade 11/Standard 9	Yes	No	Other reason	Wendy house/Backyard(zozo)/Bungalow	Checked	Checked	Checked	Checked	Checked	Unchecked	Unchecked	Unchecked	Unchecked	Unchecked	Checked	Unchecked	Unchecked	Yes, a member	Yes	Black African		Family		Yes	Yes	Yes	No	Yes	Yes	Unchecked	Checked	Checked	Unchecked	Unchecked	Unchecked	Unchecked	Unchecked	Unchecked	Unchecked	Unchecked	Unchecked	Unchecked
8346	All my life.	Male	single		Unemployed, looking for work		Grade 10/Standard 8	No			Brick house	Checked	Checked	Checked	Checked	Checked	Unchecked	Unchecked	Unchecked	Unchecked	Checked	Unchecked	Unchecked	Unchecked	Yes, an active member	0	Black African		Family		Yes	Yes	Yes	Yes	Yes	No	Unchecked	Checked	Unchecked	Unchecked	Unchecked	Checked	Checked	Unchecked	Unchecked	Unchecked	Checked	Checked	Unchecked
7432	More than 1 year, but less than 5 years.	Male	single		Unemployed, looking for work		Grade 12/Standard 10/ Matric	Yes	Yes	No food	Brick house	Checked	Checked	Checked	Checked	Unchecked	Unchecked	Unchecked	Unchecked	Unchecked	Unchecked	Unchecked	Unchecked	Unchecked	Yes, a member	0	Black African				Yes	No	No	Yes	Yes	Yes	Checked	Checked	Checked	Checked	Checked	Unchecked	Unchecked	Unchecked	Unchecked	Unchecked	Unchecked	Unchecked	Unchecked
1530	More than 5 years.	Male	single		Unemployed, looking for work		Grade 12/Standard 10/ Matric	No			Brick house	Unchecked	Unchecked	Unchecked	Unchecked	Unchecked	Unchecked	Unchecked	Unchecked	Unchecked	Checked	Unchecked	Unchecked	Unchecked	No	0	Black African		Family		Yes	Yes	Yes	No	No	Yes	Unchecked	Checked	Unchecked	Unchecked	Unchecked	Unchecked	Unchecked	Unchecked	Unchecked	Unchecked	Unchecked	Unchecked	Unchecked
5706	All my life.	Male	single		Student/pupil/learner		Further studies incomplete	No			Brick house	Checked	Checked	Checked	Checked	Checked	Unchecked	Unchecked	Unchecked	Checked	Unchecked	Unchecked	Unchecked	Unchecked	Yes, a member	0	Black African		Family		Yes	Yes	Yes	No	No	Yes	Unchecked	Checked	Checked	Checked	Unchecked	Checked	Checked	Unchecked	Checked	Unchecked	Checked	Checked	Unchecked
5747	All my life.	Male	single		Student/pupil/learner		Grade 12/Standard 10/ Matric	No			Brick house	Checked	Checked	Checked	Checked	Checked	Unchecked	Unchecked	Unchecked	Unchecked	Unchecked	Unchecked	Unchecked	Unchecked	Yes, a member	0	Black African		Family		Yes	Yes	No	No	No	Yes	Unchecked	Checked	Unchecked	Checked	Unchecked	Unchecked	Unchecked	Unchecked	Unchecked	Unchecked	Unchecked	Unchecked	Unchecked
8168	All my life.	Male	single		Student/pupil/learner		Grade 12/Standard 10/ Matric	No			Brick house	Checked	Checked	Checked	Checked	Checked	Unchecked	Unchecked	Unchecked	Unchecked	Checked	Unchecked	Unchecked	Unchecked	No	0	Black African		Family		Yes	Yes	Yes	No	No	Yes	Unchecked	Checked	Unchecked	Unchecked	Unchecked	Checked	Checked	Unchecked	Unchecked	Unchecked	Unchecked	Unchecked	Unchecked
5034	More than 6 months but less than a year	Male	single		Unemployed, looking for work		Diploma/Degree post school completed	No			Flat	Checked	Checked	Checked	Checked	Checked	Unchecked	Unchecked	Unchecked	Unchecked	Unchecked	Unchecked	Unchecked	Unchecked	Yes, a member	0	Black African		Family		Yes	Yes	Yes	Yes	No	Yes	Unchecked	Checked	Unchecked	Unchecked	Unchecked	Unchecked	Unchecked	Unchecked	Unchecked	Unchecked	Unchecked	Unchecked	Unchecked
5451	More than 5 years.	Male	single		Student/pupil/learner		Grade 11/Standard 9	No			Brick house	Checked	Checked	Unchecked	Checked	Checked	Unchecked	Unchecked	Unchecked	Checked	Unchecked	Checked	Unchecked	Unchecked	No	0	Black African		Family		Yes	No	Yes	No	No	Yes	Unchecked	Checked	Checked	Checked	Unchecked	Unchecked	Unchecked	Unchecked	Unchecked	Unchecked	Unchecked	Unchecked	Unchecked
8102	All my life.	Male	single		Student/pupil/learner		Further studies incomplete	No			Flat	Checked	Checked	Checked	Checked	Checked	Unchecked	Unchecked	Unchecked	Unchecked	Checked	Unchecked	Unchecked	Unchecked	No	0	Black African		Family		Yes	Yes	Yes	Yes	No	Yes	Unchecked	Checked	Unchecked	Checked	Unchecked	Checked	Checked	Unchecked	Checked	Unchecked	Unchecked	Unchecked	Unchecked
5233	More than 5 years.	Male	Not married, but living with sexual partner/boyfriend/girlfriend		Work in informal sector, looking for permanent work		Grade 12/Standard 10/ Matric	No			Brick house	Checked	Checked	Checked	Checked	Checked	Unchecked	Unchecked	Unchecked	Unchecked	Unchecked	Checked	Unchecked	Unchecked	No	0	Black African		Salary/Wages from employer		Yes	Yes	Yes	No	No	Yes	Unchecked	Checked	Unchecked	Unchecked	Unchecked	Unchecked	Unchecked	Unchecked	Unchecked	Unchecked	Unchecked	Unchecked	Unchecked
2971	All my life.	Male	single		Student/pupil/learner		Grade 12/Standard 10/ Matric	No			Brick house	Checked	Checked	Checked	Checked	Checked	Unchecked	Unchecked	Unchecked	Unchecked	Checked	Unchecked	Unchecked	Unchecked	No	0	Black African		Family		Yes	Yes	Yes	No	No	Yes	Unchecked	Checked	Unchecked	Unchecked	Unchecked	Unchecked	Unchecked	Unchecked	Unchecked	Unchecked	Unchecked	Unchecked	Unchecked
874	All my life.	Male	single		Student/pupil/learner		Grade 11/Standard 9	No			Brick house	Checked	Checked	Checked	Checked	Checked	Unchecked	Checked	Unchecked	Checked	Unchecked	Unchecked	Unchecked	Unchecked	No	0	Black African		Family		Yes	Yes	Yes	No	No	Yes	Unchecked	Checked	Unchecked	Unchecked	Unchecked	Unchecked	Unchecked	Unchecked	Unchecked	Unchecked	Unchecked	Unchecked	Unchecked
8186	All my life.	Male	single		Student/pupil/learner		Grade 12/Standard 10/ Matric	No			Brick house	Checked	Checked	Checked	Checked	Checked	Unchecked	Unchecked	Unchecked	Unchecked	Unchecked	Unchecked	Unchecked	Unchecked	No	0	Black African		Family		Yes	Yes	Yes	No	No	No	Unchecked	Checked	Checked	Unchecked	Unchecked	Unchecked	Unchecked	Unchecked	Unchecked	Unchecked	Unchecked	Unchecked	Unchecked
4020	More than 5 years.	Male	single		Student/pupil/learner		Grade 11/Standard 9	Yes	No	No food	Brick house	Checked	Checked	Checked	Checked	Unchecked	Unchecked	Unchecked	Unchecked	Unchecked	Unchecked	Unchecked	Unchecked	Unchecked	No	Yes	Black African		Family		Yes	Yes	Yes	Yes	Yes	Yes	Unchecked	Checked	Checked	Unchecked	Unchecked	Unchecked	Unchecked	Unchecked	Unchecked	Unchecked	Unchecked	Unchecked	Unchecked
8173	All my life.	Male	single		Student/pupil/learner		Grade 12/Standard 10/ Matric	No			Flat	Unchecked	Checked	Unchecked	Unchecked	Unchecked	Unchecked	Unchecked	Unchecked	Unchecked	Unchecked	Unchecked	Unchecked	Unchecked	Yes, a member	0	Black African		Family		Yes	No	Yes	No	No	Yes	Unchecked	Checked	Checked	Unchecked	Unchecked	Unchecked	Unchecked	Unchecked	Unchecked	Unchecked	Unchecked	Unchecked	Unchecked
3492	All my life.	Male	single		Unemployed, not looking for work		Grade 9 /Standard 7	Yes	No	No money to buy food	Brick house	Checked	Unchecked	Checked	Checked	Checked	Unchecked	Checked	Unchecked	Unchecked	Unchecked	Unchecked	Unchecked	Unchecked	Yes, an active member	0	Black African		Salary/Wages from employer		Yes	Yes	Yes	No	Yes	Yes	Unchecked	Checked	Checked	Checked	Checked	Checked	Checked	Unchecked	Checked	Unchecked	Unchecked	Unchecked	Unchecked
8081	All my life.	Male	single		Student/pupil/learner		Grade 9 /Standard 7	No			Brick house	Checked	Checked	Unchecked	Unchecked	Unchecked	Unchecked	Unchecked	Unchecked	Unchecked	Unchecked	Unchecked	Unchecked	Unchecked	No	0	Black African		Family		Yes	No	No	Yes	No	Yes	Unchecked	Checked	Checked	Unchecked	Unchecked	Unchecked	Checked	Unchecked	Checked	Unchecked	Checked	Checked	Unchecked
1306	More than 6 months but less than a year	Male	Other(specify)	Dating	Student/pupil/learner		Grade 12/Standard 10/ Matric	No			Flat	Checked	Checked	Checked	Checked	Checked	Unchecked	Unchecked	Unchecked	Checked	Unchecked	Unchecked	Unchecked	Unchecked	Yes, an active member	0	Black African		Family		Yes	Yes	Yes	No	No	Yes	Unchecked	Checked	Unchecked	Checked	Unchecked	Unchecked	Checked	Unchecked	Checked	Unchecked	Unchecked	Unchecked	Unchecked
8164	All my life.	Male	single		Student/pupil/learner		Further studies incomplete	Yes	Yes	No money to buy food	Brick house	Checked	Checked	Checked	Checked	Checked	Unchecked	Unchecked	Unchecked	Unchecked	Checked	Unchecked	Unchecked	Unchecked	No	0	Black African		Family		Yes	Yes	Yes	No	No	Yes	Unchecked	Checked	Unchecked	Unchecked	Unchecked	Checked	Checked	Unchecked	Unchecked	Unchecked	Unchecked	Unchecked	Unchecked
3987	More than 5 years.	Male	single		Unemployed, not looking for work		Grade 12/Standard 10/ Matric	No			Brick house	Checked	Checked	Checked	Checked	Checked	Unchecked	Unchecked	Unchecked	Checked	Unchecked	Unchecked	Unchecked	Unchecked	No	0	Black African		Business profit		Yes	Yes	Yes	No	No	Yes	Unchecked	Checked	Unchecked	Unchecked	Unchecked	Unchecked	Unchecked	Unchecked	Unchecked	Unchecked	Unchecked	Unchecked	Unchecked
747	More than 5 years.	Male	single		Work in informal sector, looking for permanent work		Grade 12/Standard 10/ Matric	No			Brick house	Checked	Checked	Checked	Checked	Checked	Unchecked	Unchecked	Unchecked	Checked	Unchecked	Checked	Unchecked	Unchecked	No	0	Black African		Salary/Wages from employer		Yes	Yes	Yes	No	No	No	Unchecked	Checked	Unchecked	Unchecked	Unchecked	Unchecked	Unchecked	Unchecked	Unchecked	Unchecked	Unchecked	Unchecked	Unchecked
5769	More than 1 year, but less than 5 years.	Male	Other(specify)		Student/pupil/learner		Grade 11/Standard 9	Yes	No		Flat	Checked	Unchecked	Checked	Unchecked	Checked	Unchecked	Unchecked	Unchecked	Unchecked	Unchecked	Unchecked	Unchecked	Unchecked	No	0	Other, Specify		Other, specify	Ndiyifumana kumzali wam MNA ndisengumfundi	Yes	No	Yes	Yes	Yes	No	Unchecked	Unchecked	Unchecked	Unchecked	Unchecked	Unchecked	Unchecked	Checked	Unchecked	Unchecked	Unchecked	Checked	Unchecked
4443	More than 1 year, but less than 5 years.	Male	single		Student/pupil/learner		Grade 12/Standard 10/ Matric	No			Brick house	Checked	Checked	Checked	Checked	Checked	Unchecked	Unchecked	Unchecked	Unchecked	Unchecked	Unchecked	Unchecked	Unchecked	Yes, a member	0	Black African		Family		Yes	Yes	No	No	No	No	Unchecked	Checked	Unchecked	Unchecked	Unchecked	Checked	Unchecked	Unchecked	Unchecked	Unchecked	Unchecked	Checked	Unchecked
3953	All my life.	Male	single		Student/pupil/learner		Grade 10/Standard 8	No			Brick house	Checked	Checked	Checked	Checked	Checked	Unchecked	Checked	Unchecked	Unchecked	Unchecked	Unchecked	Unchecked	Unchecked	No	Yes	Black African		Family		Yes	Yes	Yes	No	No	Yes	Unchecked	Checked	Unchecked	Checked	Checked	Checked	Unchecked	Checked	Unchecked	Unchecked	Unchecked	Unchecked	Unchecked
3950	More than 5 years.	Male	single		Student/pupil/learner		Grade 9 /Standard 7	No			Brick house	Checked	Checked	Checked	Checked	Checked	Unchecked	Unchecked	Unchecked	Unchecked	Unchecked	Unchecked	Unchecked	Unchecked	Yes, an active member	0	Black African		Family		Yes	Yes	Yes	No	No	Yes	Unchecked	Checked	Unchecked	Checked	Unchecked	Unchecked	Unchecked	Unchecked	Unchecked	Unchecked	Unchecked	Unchecked	Unchecked
5583	All my life.	Male	single		Work in informal sector, not looking for permanent work		Further degree completed					Unchecked	Unchecked	Checked	Unchecked	Unchecked	Unchecked	Unchecked	Unchecked	Unchecked	Unchecked	Unchecked	Unchecked	Unchecked		0	Other, Specify		Partner/spouse		Yes	Yes	Yes	No	Yes	No	Unchecked	Checked	Unchecked	Checked	Unchecked	Unchecked	Unchecked	Checked	Unchecked	Unchecked	Unchecked	Unchecked	Unchecked
5573	More than 5 years.	Male	Not married or living together, but in a steady sexual relationship lasting more than 3 months		Student/pupil/learner		Grade 11/Standard 9	No			Brick house	Checked	Checked	Checked	Checked	Checked	Unchecked	Unchecked	Unchecked	Checked	Unchecked	Unchecked	Unchecked	Unchecked	Yes, an active member	0	Black African		Family		Yes	Yes	No	No	No	Yes	Unchecked	Checked	Checked	Checked	Checked	Checked	Checked	Checked	Checked	Unchecked	Unchecked	Unchecked	Unchecked
2672	More than 1 year, but less than 5 years.	Male	single		Unemployed, looking for work		Certificate course completed after school (Grade 12/Matric)	No			Brick house	Checked	Checked	Checked	Checked	Checked	Unchecked	Unchecked	Unchecked	Checked	Unchecked	Unchecked	Unchecked	Unchecked	No	0	Black African		Family		Yes	Yes	Yes	No	No	Yes	Unchecked	Checked	Checked	Checked	Checked	Unchecked	Unchecked	Unchecked	Unchecked	Unchecked	Unchecked	Unchecked	Unchecked
4000	More than 5 years.	Male	single		Student/pupil/learner		Grade 11/Standard 9	No			Brick house	Checked	Checked	Checked	Checked	Checked	Unchecked	Unchecked	Unchecked	Checked	Unchecked	Unchecked	Unchecked	Unchecked	No	0	Black African		Family		Yes	No	Yes	No	No	Yes	Unchecked	Checked	Checked	Checked	Unchecked	Checked	Checked	Unchecked	Unchecked	Unchecked	Unchecked	Unchecked	Unchecked
8121	All my life.	Male	single		Unemployed, looking for work		Diploma/Degree post school completed	No			Brick house	Checked	Checked	Checked	Checked	Checked	Unchecked	Unchecked	Unchecked	Unchecked	Checked	Unchecked	Unchecked	Unchecked	No	0	Black African		Family		Yes	Yes	Yes	No	No	Yes	Unchecked	Checked	Unchecked	Unchecked	Unchecked	Unchecked	Checked	Unchecked	Checked	Unchecked	Unchecked	Unchecked	Unchecked
4332	All my life.	Male	single		Student/pupil/learner		Grade 12/Standard 10/ Matric	No			Brick house	Checked	Checked	Checked	Checked	Checked	Unchecked	Checked	Unchecked	Checked	Unchecked	Checked	Unchecked	Unchecked	Yes, a member	0	Black African		Family		Yes	Yes	Yes	No	No	Yes	Unchecked	Checked	Unchecked	Unchecked	Unchecked	Unchecked	Unchecked	Unchecked	Unchecked	Unchecked	Unchecked	Unchecked	Unchecked
5442	More than 5 years.	Male	Not married, but living with sexual partner/boyfriend/girlfriend		Employed part time (if none of the above) (less than 40 hours per week)		Certificate course completed after school (Grade 12/Matric)	No			Brick house	Checked	Checked	Checked	Checked	Checked	Unchecked	Unchecked	Unchecked	Checked	Checked	Unchecked	Unchecked	Unchecked	No	0	Black African		Salary/Wages from employer		Yes	Yes	Yes	No	No	Yes	Unchecked	Checked	Unchecked	Unchecked	Unchecked	Unchecked	Unchecked	Unchecked	Unchecked	Unchecked	Unchecked	Unchecked	Unchecked
5089	All my life.	Male	single		Student/pupil/learner		Grade 10/Standard 8	Yes	No	Other reason	Brick house	Checked	Checked	Checked	Checked	Checked	Unchecked	Unchecked	Unchecked	Unchecked	Unchecked	Unchecked	Unchecked	Unchecked	No	0	Black African		Family		Yes	Yes	Yes	No	Yes	Yes	Checked	Checked	Unchecked	Unchecked	Checked	Checked	Unchecked	Unchecked	Unchecked	Unchecked	Unchecked	Unchecked	Unchecked
4852	All my life.	Male	single		Student/pupil/learner		Grade 11/Standard 9	No			Brick house	Checked	Checked	Checked	Checked	Unchecked	Unchecked	Unchecked	Unchecked	Unchecked	Checked	Checked	Unchecked	Unchecked	Yes, a member	0	Black African		Family		Yes	Yes	Yes	Yes	Yes	Yes	Unchecked	Checked	Unchecked	Unchecked	Unchecked	Unchecked	Unchecked	Unchecked	Unchecked	Unchecked	Unchecked	Unchecked	Unchecked
930	All my life.	Male	single		Student/pupil/learner		Grade 11/Standard 9	No			Brick house	Checked	Checked	Checked	Checked	Checked	Unchecked	Unchecked	Unchecked	Unchecked	Unchecked	Unchecked	Unchecked	Unchecked	No	0	Black African		Family		Yes	Yes	Yes	No	No	Yes	Unchecked	Checked	Unchecked	Unchecked	Unchecked	Unchecked	Unchecked	Unchecked	Unchecked	Unchecked	Unchecked	Unchecked	Unchecked
4027	More than 5 years.	Male	Married, living with spouse		Student/pupil/learner		Grade 10/Standard 8	No				Checked	Checked	Checked	Checked	Unchecked	Unchecked	Unchecked	Unchecked	Unchecked	Checked	Unchecked	Unchecked	Unchecked	Yes, a member	0	Black African		Salary/Wages from employer		Yes	Yes	No		No		Unchecked	Checked	Unchecked	Unchecked	Unchecked	Unchecked	Unchecked	Unchecked	Unchecked	Unchecked	Unchecked	Unchecked	Unchecked
3851	All my life.	Male	single		Student/pupil/learner		Grade 11/Standard 9	No			Brick house	Checked	Checked	Checked	Checked	Checked	Unchecked	Unchecked	Unchecked	Unchecked	Unchecked	Unchecked	Unchecked	Unchecked	No	0	Black African		Family		Yes	Yes	Yes	No	No	No	Unchecked	Checked	Unchecked	Unchecked	Unchecked	Unchecked	Unchecked	Unchecked	Unchecked	Unchecked	Unchecked	Unchecked	Unchecked
4677	All my life.	Male	single		Unemployed, not looking for work		Grade 8 /Standard 6	No			Brick house	Checked	Checked	Checked	Checked	Checked	Unchecked	Unchecked	Unchecked	Checked	Checked	Unchecked	Unchecked	Unchecked	No	0	Black African		Family		Yes	Yes	No	No	No	Yes	Checked	Unchecked	Unchecked	Unchecked	Unchecked	Unchecked	Unchecked	Unchecked	Unchecked	Unchecked	Unchecked	Unchecked	Unchecked
3248	All my life.	Male	single		Housewife, homemaker, looking for work		Grade 10/Standard 8	Yes	Yes	No money to buy food	Brick house	Checked	Unchecked	Checked	Checked	Unchecked	Unchecked	Checked	Unchecked	Unchecked	Unchecked	Unchecked	Unchecked	Unchecked	No	0	Black African		Family		Yes	Yes	Yes	No	No	Yes	Unchecked	Checked	Unchecked	Unchecked	Unchecked	Unchecked	Unchecked	Unchecked	Unchecked	Unchecked	Unchecked	Unchecked	Unchecked
3510	All my life.	Male	single		Unemployed, not looking for work		Grade 11/Standard 9	No			Brick house	Checked	Unchecked	Unchecked	Unchecked	Unchecked	Unchecked	Unchecked	Unchecked	Unchecked	Unchecked	Unchecked	Unchecked	Unchecked	Yes, a member	0	Black African				Yes	No	No	Yes	Yes	No	Unchecked	Unchecked	Unchecked	Checked	Unchecked	Unchecked	Unchecked	Unchecked	Unchecked	Unchecked	Unchecked	Unchecked	Unchecked
2766	More than 5 years.	Male	single		Student/pupil/learner		Grade 10/Standard 8	No			Brick house	Checked	Checked	Checked	Checked	Checked	Unchecked	Unchecked	Unchecked	Unchecked	Unchecked	Unchecked	Unchecked	Unchecked	Yes, an active member	0	Black African		Family		Yes	No	Yes	No	No	Yes	Unchecked	Checked	Unchecked	Checked	Unchecked	Unchecked	Unchecked	Unchecked	Unchecked	Unchecked	Unchecked	Unchecked	Unchecked
4300	More than 5 years.	Male	single		Student/pupil/learner		Grade 12/Standard 10/ Matric	No			Brick house	Checked	Checked	Checked	Checked	Checked	Unchecked	Checked	Unchecked	Checked	Unchecked	Unchecked	Unchecked	Unchecked	No	0	Black African		Family		Yes	Yes	Yes	No	No	No	Unchecked	Checked	Unchecked	Checked	Unchecked	Checked	Unchecked	Unchecked	Unchecked	Unchecked	Unchecked	Unchecked	Unchecked
8166	All my life.	Male	single		Unemployed, looking for work		Grade 12/Standard 10/ Matric	Yes	Yes	No money to buy food	Brick house	Checked	Checked	Checked	Checked	Checked	Unchecked	Unchecked	Unchecked	Unchecked	Checked	Unchecked	Unchecked	Unchecked	No	0	Black African		Family		Yes	Yes	Yes	No	No	Yes	Unchecked	Checked	Unchecked	Unchecked	Unchecked	Checked	Checked	Unchecked	Checked	Unchecked	Unchecked	Unchecked	Unchecked
914	All my life.	Male	Not married, but living with sexual partner/boyfriend/girlfriend		Student/pupil/learner		Certificate course completed after school (Grade 12/Matric)	No			Brick house	Checked	Checked	Checked	Checked	Checked	Unchecked	Unchecked	Unchecked	Unchecked	Checked	Unchecked	Unchecked	Unchecked	No	0	Black African		Family		Yes	Yes	Yes	No	No	Yes	Unchecked	Checked	Checked	Checked	Checked	Checked	Checked	Unchecked	Checked	Unchecked	Unchecked	Unchecked	Unchecked
5784	All my life.	Male	single		Unemployed, looking for work		Grade 12/Standard 10/ Matric	Yes	No	No money to buy food	Flat	Checked	Checked	Unchecked	Checked	Unchecked	Unchecked	Unchecked	Unchecked	Unchecked	Unchecked	Unchecked	Unchecked	Unchecked	Yes, a member	0	Black African		Family		Yes	Yes	Yes	Yes	Yes	Yes	Unchecked	Checked	Checked	Unchecked	Unchecked	Unchecked	Unchecked	Unchecked	Unchecked	Unchecked	Unchecked	Unchecked	Unchecked
5272	All my life.	Male	single		Student/pupil/learner		Grade 12/Standard 10/ Matric	No			Brick house	Checked	Checked	Checked	Checked	Checked	Unchecked	Unchecked	Unchecked	Unchecked	Unchecked	Checked	Unchecked	Unchecked	No	0	Black African		Family		No	No	Yes	No	No	No	Unchecked	Checked	Unchecked	Checked	Unchecked	Unchecked	Unchecked	Unchecked	Unchecked	Unchecked	Unchecked	Unchecked	Unchecked
5792	All my life.	Male	single		Work in informal sector, looking for permanent work		Grade 12/Standard 10/ Matric	No			Flat	Checked	Checked	Checked	Checked	Unchecked	Unchecked	Unchecked	Unchecked	Unchecked	Unchecked	Unchecked	Unchecked	Unchecked	No	0	Black African		Family		Yes	Yes	Yes	Yes	No	Yes	Unchecked	Unchecked	Unchecked	Unchecked	Unchecked	Checked	Unchecked	Unchecked	Unchecked	Unchecked	Unchecked	Unchecked	Unchecked
2860	All my life.	Male	single		Unemployed, looking for work		Grade 10/Standard 8	No			Brick house	Checked	Checked	Checked	Checked	Checked	Unchecked	Unchecked	Unchecked	Unchecked	Checked	Unchecked	Unchecked	Unchecked	Yes, a member	0	Black African		Family		Yes	Yes	Yes	No	No	Yes	Unchecked	Checked	Checked	Checked	Unchecked	Unchecked	Checked	Checked	Checked	Unchecked	Unchecked	Unchecked	Unchecked
1486	All my life.	Male	single		Student/pupil/learner		Grade 12/Standard 10/ Matric	No			Shack (Mkhukhu)	Checked	Checked	Checked	Checked	Checked	Unchecked	Unchecked	Unchecked	Unchecked	Unchecked	Unchecked	Unchecked	Unchecked	No	0	Black African		Family		Yes	Yes	Yes	No	Yes	No	Unchecked	Checked	Unchecked	Unchecked	Unchecked	Unchecked	Unchecked	Unchecked	Unchecked	Unchecked	Unchecked	Unchecked	Unchecked
1573	All my life.	Male	single		Student/pupil/learner		Further studies incomplete	No			Brick house	Checked	Checked	Checked	Checked	Unchecked	Unchecked	Unchecked	Unchecked	Unchecked	Unchecked	Unchecked	Unchecked	Unchecked	No	0	Black African		Family		Yes	Yes	Yes	No	Yes	Yes	Unchecked	Unchecked	Checked	Unchecked	Unchecked	Unchecked	Unchecked	Unchecked	Unchecked	Unchecked	Unchecked	Unchecked	Unchecked
4779	More than 5 years.	Male	single		Unemployed, looking for work		Grade 12/Standard 10/ Matric	Yes	Yes	No money to buy food	Brick house	Checked	Checked	Checked	Checked	Checked	Unchecked	Unchecked	Unchecked	Unchecked	Unchecked	Unchecked	Unchecked	Unchecked	No	0	Black African		Family		Yes	Yes	Yes	No	No	No	Unchecked	Checked	Unchecked	Unchecked	Unchecked	Unchecked	Checked	Unchecked	Unchecked	Unchecked	Unchecked	Unchecked	Unchecked
5803	Less than 4 weeks	Male	single				Grade 12/Standard 10/ Matric	No			Flat	Checked	Checked	Checked	Checked	Unchecked	Unchecked	Unchecked	Unchecked	Unchecked	Unchecked	Unchecked	Unchecked	Unchecked	Yes, a member	0	Black African		Blesser/ Sugar Daddy		Yes		No	Yes	No	Yes	Unchecked	Checked	Unchecked	Unchecked	Unchecked	Unchecked	Unchecked	Unchecked	Unchecked	Unchecked	Unchecked	Unchecked	Unchecked
3751	All my life.	Male	single		Student/pupil/learner		Grade 11/Standard 9	Yes		No money to buy food	Brick house	Checked	Checked	Checked	Checked	Checked	Unchecked	Checked	Unchecked	Unchecked	Unchecked	Unchecked	Unchecked	Unchecked	No	0	Black African		Family		Yes	Yes	Yes	No	No	Yes	Unchecked	Checked	Checked	Checked	Checked	Checked	Checked	Unchecked	Checked	Unchecked	Unchecked	Unchecked	Unchecked
733	All my life.	Male	single		Student/pupil/learner		Grade 11/Standard 9	Yes	Yes	Other reason	Brick house	Checked	Checked	Checked	Checked	Unchecked	Unchecked	Unchecked	Unchecked	Unchecked	Unchecked	Unchecked	Unchecked	Unchecked	Yes, a member	0	Black African		Family		Yes	No	No	No	No	Yes	Unchecked	Checked	Unchecked	Unchecked	Unchecked	Unchecked	Unchecked	Unchecked	Unchecked	Unchecked	Unchecked	Unchecked	Unchecked
8318	All my life.	Male	single		Unemployed, looking for work		Grade 8 /Standard 6	No			Brick house	Checked	Unchecked	Checked	Unchecked	Unchecked	Unchecked	Unchecked	Unchecked	Unchecked	Checked	Checked	Unchecked	Unchecked	No	0	Black African		Family		Yes	Yes	Yes	Yes	No	Yes	Unchecked	Checked	Checked	Checked	Checked	Checked	Checked	Checked	Checked	Unchecked	Unchecked	Unchecked	Unchecked
5248	All my life.	Male	single		Student/pupil/learner		Grade 11/Standard 9	Yes	No	No money to buy food	Shack (Mkhukhu)	Checked	Checked	Unchecked	Unchecked	Checked	Unchecked	Unchecked	Unchecked	Unchecked	Unchecked	Unchecked	Unchecked	Unchecked	No	0	Black African		Family		Yes	Yes	No	No	No	Yes	Unchecked	Checked	Unchecked	Unchecked	Unchecked	Unchecked	Unchecked	Unchecked	Unchecked	Unchecked	Unchecked	Unchecked	Unchecked
4729	All my life.	Male	single		Unemployed, looking for work		Grade 11/Standard 9	No			Brick house	Checked	Unchecked	Checked	Checked	Checked	Unchecked	Unchecked	Unchecked	Unchecked	Unchecked	Checked	Unchecked	Unchecked	No	0	Black African		Family		Yes	Yes	Yes	No	No	Yes	Unchecked	Unchecked	Unchecked	Unchecked	Unchecked	Checked	Unchecked	Checked	Unchecked	Unchecked	Unchecked	Unchecked	Unchecked
5710	More than 1 year, but less than 5 years.	Male	single		Work in informal sector, not looking for permanent work		Grade 11/Standard 9	Yes	No		Flat	Checked	Unchecked	Unchecked	Unchecked	Unchecked	Unchecked	Unchecked	Unchecked	Unchecked	Unchecked	Unchecked	Unchecked	Unchecked	Yes, a member	0	Black African		Social grant		Yes	Yes		Yes	No	No	Checked	Unchecked	Unchecked	Unchecked	Unchecked	Unchecked	Unchecked	Unchecked	Unchecked	Unchecked	Unchecked	Unchecked	Unchecked
3536	All my life.	Male	Not married or living together, but in a steady sexual relationship lasting more than 3 months		Unemployed, looking for work		Grade 12/Standard 10/ Matric	No			Brick house	Checked	Checked	Checked	Checked	Checked	Unchecked	Unchecked	Unchecked	Unchecked	Unchecked	Unchecked	Unchecked	Unchecked	No	0	Black African		Family		Yes	Yes	Yes	No	No	Yes	Checked	Checked	Checked	Checked	Checked	Unchecked	Checked	Checked	Unchecked	Unchecked	Unchecked	Unchecked	Unchecked
691	More than 1 year, but less than 5 years.	Male	Not married or living together, but in a steady sexual relationship lasting more than 3 months		Unemployed, looking for work		Grade 6 /Standard 4	No			Brick house	Checked	Checked	Checked	Unchecked	Unchecked	Unchecked	Unchecked	Unchecked	Unchecked	Unchecked	Unchecked	Unchecked	Unchecked	No	0	Black African		Salary/Wages from employer		Yes	Yes	Yes	No	Yes	Yes	Unchecked	Checked	Unchecked	Unchecked	Checked	Unchecked	Unchecked	Unchecked	Unchecked	Unchecked	Unchecked	Unchecked	Unchecked
8162	All my life.	Male	single		Unemployed, looking for work		Grade 12/Standard 10/ Matric	No			Brick house	Checked	Checked	Checked	Checked	Checked	Unchecked	Unchecked	Unchecked	Checked	Unchecked	Unchecked	Unchecked	Unchecked	No	0	Black African		Family		Yes	Yes	Yes	No	No	Yes	Unchecked	Checked	Unchecked	Unchecked	Unchecked	Checked	Checked	Unchecked	Unchecked	Unchecked	Checked	Unchecked	Unchecked
3675	All my life.	Male	single		Student/pupil/learner		Grade 11/Standard 9	No			Brick house	Checked	Checked	Checked	Checked	Unchecked	Unchecked	Unchecked	Unchecked	Unchecked	Unchecked	Unchecked	Unchecked	Unchecked	Yes, an active member	0	Black African		Family		Yes	No	No	Yes	Yes	No	Unchecked	Checked	Checked	Checked	Checked	Unchecked	Unchecked	Checked	Checked	Unchecked	Unchecked	Unchecked	Unchecked
6859	All my life.	Male	single		Unemployed, looking for work		Certificate course completed after school (Grade 12/Matric)	No			Brick house	Checked	Unchecked	Unchecked	Unchecked	Unchecked	Unchecked	Unchecked	Unchecked	Unchecked	Unchecked	Unchecked	Unchecked	Unchecked	Yes, a member	0	Black African		Family		Yes	Yes	No	No	No	Yes	Unchecked	Checked	Unchecked	Unchecked	Unchecked	Unchecked	Unchecked	Unchecked	Unchecked	Unchecked	Unchecked	Unchecked	Unchecked
3657	All my life.	Male	single		Student/pupil/learner		Grade 12/Standard 10/ Matric	No			Flat	Checked	Checked	Checked	Checked	Checked	Unchecked	Unchecked	Unchecked	Unchecked	Unchecked	Unchecked	Unchecked	Unchecked	No	0	Black African		Family		Yes	Yes	Yes	No	No	No	Unchecked	Checked	Unchecked	Unchecked	Unchecked	Checked	Unchecked	Unchecked	Unchecked	Unchecked	Unchecked	Unchecked	Unchecked
2572	More than 5 years.	Male	single		Student/pupil/learner		Grade 11/Standard 9	No			Brick house	Checked	Checked	Checked	Checked	Checked	Unchecked	Unchecked	Unchecked	Unchecked	Unchecked	Unchecked	Unchecked	Unchecked	No	0	Black African		Family		Yes	No	No	No	No	Yes	Unchecked	Checked	Unchecked	Checked	Unchecked	Checked	Unchecked	Unchecked	Unchecked	Unchecked	Unchecked	Unchecked	Unchecked
965	All my life.	Male	Not married or living together, but in a steady sexual relationship lasting more than 3 months		Unemployed, looking for work		Grade 11/Standard 9	No			Brick house	Checked	Checked	Checked	Checked	Checked	Unchecked	Unchecked	Unchecked	Unchecked	Unchecked	Unchecked	Unchecked	Unchecked	Yes, a member	0	Black African		Social grant		Yes	No	Yes	Yes	Yes	Yes	Unchecked	Checked	Unchecked	Unchecked	Unchecked	Unchecked	Unchecked	Unchecked	Unchecked	Unchecked	Unchecked	Unchecked	Unchecked
8103	All my life.	Male	single		Unemployed, looking for work		Grade 10/Standard 8	No			Brick house	Checked	Checked	Checked	Checked	Checked	Unchecked	Unchecked	Unchecked	Unchecked	Unchecked	Unchecked	Unchecked	Unchecked	Yes, a member	0	Black African		Family		Yes	Yes	Yes	No	No	Yes	Unchecked	Checked	Checked	Checked	Checked	Checked	Checked	Unchecked	Checked	Unchecked	Unchecked	Unchecked	Unchecked
5455	All my life.	Male	single		Student/pupil/learner		Further studies incomplete	No			Brick house	Checked	Checked	Checked	Checked	Checked	Unchecked	Unchecked	Unchecked	Unchecked	Checked	Checked	Unchecked	Unchecked	Yes, a member	0	Black African		Family		Yes	Yes	Yes	No	No	Yes	Unchecked	Checked	Checked	Checked	Unchecked	Checked	Checked	Unchecked	Checked	Checked	Checked	Checked	Unchecked
4544	All my life.	Male	single		Student/pupil/learner		Grade 10/Standard 8	No			Flat	Checked	Checked	Checked	Checked	Unchecked	Unchecked	Unchecked	Unchecked	Unchecked	Unchecked	Unchecked	Unchecked	Unchecked	No	0	Black African		Family		Yes	Yes	No	No	Yes	No	Unchecked	Checked	Unchecked	Unchecked	Unchecked	Unchecked	Unchecked	Unchecked	Unchecked	Unchecked	Unchecked	Unchecked	Unchecked
1840	All my life.	Male	single		Unemployed, looking for work		Diploma/Degree post school completed	No			Brick house	Checked	Unchecked	Unchecked	Unchecked	Unchecked	Unchecked	Unchecked	Unchecked	Unchecked	Unchecked	Unchecked	Unchecked	Unchecked	No	0	Black African		Business profit		Yes	Yes	Yes	Yes	No	Yes	Unchecked	Checked	Unchecked	Unchecked	Unchecked	Unchecked	Unchecked	Unchecked	Unchecked	Unchecked	Unchecked	Unchecked	Unchecked
5728	All my life.	Male	single		Student/pupil/learner		Grade 12/Standard 10/ Matric	No			Brick house	Checked	Checked	Checked	Checked	Checked	Unchecked	Unchecked	Unchecked	Unchecked	Unchecked	Unchecked	Unchecked	Unchecked	Yes, an active member	0	Black African		Family		Yes	Yes	Yes	No	No	Yes	Unchecked	Checked	Checked	Checked	Checked	Checked	Checked	Unchecked	Unchecked	Unchecked	Unchecked	Unchecked	Unchecked
863	All my life.	Male	single		Unemployed, looking for work		Grade 11/Standard 9	Yes	No	No money to buy food	Wendy house/Backyard(zozo)/Bungalow	Checked	Unchecked	Unchecked	Unchecked	Unchecked	Unchecked	Unchecked	Unchecked	Unchecked	Unchecked	Unchecked	Unchecked	Unchecked	Yes, a member	0	Black African		Family		Yes	Yes	Yes	Yes	No	Yes	Unchecked	Unchecked	Unchecked	Unchecked	Unchecked	Unchecked	Unchecked	Unchecked	Checked	Unchecked	Unchecked	Unchecked	Unchecked
4695	All my life.	Male	single		Student/pupil/learner		Grade 11/Standard 9	No			Brick house	Checked	Checked	Checked	Checked	Unchecked	Unchecked	Checked	Unchecked	Unchecked	Unchecked	Unchecked	Unchecked	Unchecked	Yes, a member	0	Black African		Family		Yes	Yes	Yes	No	No	No	Unchecked	Checked	Unchecked	Unchecked	Unchecked	Unchecked	Unchecked	Unchecked	Unchecked	Unchecked	Unchecked	Unchecked	Unchecked
4540	All my life.	Male	single		Student/pupil/learner			Yes	No		Flat	Unchecked	Unchecked	Unchecked	Unchecked	Unchecked	Unchecked	Unchecked	Unchecked	Unchecked	Unchecked	Unchecked	Unchecked	Unchecked	No	0	Black African				Yes			Yes	Yes	Yes	Unchecked	Unchecked	Unchecked	Unchecked	Unchecked	Unchecked	Unchecked	Unchecked	Unchecked	Unchecked	Unchecked	Unchecked	Unchecked
3366	All my life.	Male	single		Student/pupil/learner		Further studies incomplete	No			Brick house	Checked	Checked	Checked	Checked	Checked	Unchecked	Unchecked	Unchecked	Unchecked	Unchecked	Unchecked	Unchecked	Unchecked	No	0	Black African		Family		Yes	Yes	Yes	No	No	Yes	Unchecked	Checked	Unchecked	Unchecked	Unchecked	Unchecked	Unchecked	Unchecked	Unchecked	Unchecked	Unchecked	Unchecked	Unchecked
6027	All my life.	Male	single		Student/pupil/learner		Grade 11/Standard 9	No			Flat	Unchecked	Checked	Unchecked	Checked	Unchecked	Unchecked	Checked	Unchecked	Unchecked	Checked	Checked	Unchecked	Unchecked	Yes, a member	0	Black African		Family		Yes	Yes	No	No	No	Yes	Unchecked	Checked	Unchecked	Checked	Unchecked	Unchecked	Checked	Unchecked	Unchecked	Unchecked	Unchecked	Unchecked	Unchecked
8327	All my life.	Male	single		Student/pupil/learner		Grade 11/Standard 9	No			Brick house	Checked	Checked	Checked	Checked	Checked	Unchecked	Unchecked	Unchecked	Unchecked	Unchecked	Unchecked	Unchecked	Unchecked	Yes, an active member	0	Black African		Family		Yes	No	Yes	Yes	No	Yes	Unchecked	Checked	Unchecked	Checked	Unchecked	Checked	Unchecked	Unchecked	Unchecked	Unchecked	Unchecked	Unchecked	Unchecked
3574	More than 6 months but less than a year	Male	single		Housewife, homemaker, not looking for work		Grade 12/Standard 10/ Matric	No			Brick house	Checked	Unchecked	Unchecked	Unchecked	Unchecked	Unchecked	Unchecked	Unchecked	Unchecked	Unchecked	Unchecked	Unchecked	Unchecked	No	0	Black African		Social grant		No	No	No	No	No	No	Checked	Unchecked	Unchecked	Unchecked	Unchecked	Unchecked	Unchecked	Unchecked	Unchecked	Unchecked	Unchecked	Unchecked	Unchecked
8137	All my life.	Male	single		Unemployed, looking for work		Grade 10/Standard 8	Yes	Yes	No money to buy food	Brick house	Checked	Checked	Checked	Checked	Checked	Unchecked	Unchecked	Unchecked	Unchecked	Unchecked	Unchecked	Unchecked	Unchecked	No	0	Black African		Family		Yes	Yes	Yes	No	No	Yes	Unchecked	Checked	Unchecked	Unchecked	Unchecked	Checked	Checked	Unchecked	Unchecked	Unchecked	Unchecked	Unchecked	Unchecked
3246	More than 5 years.	Male	single		Student/pupil/learner		Grade 9 /Standard 7	No			Brick house	Checked	Unchecked	Checked	Checked	Checked	Unchecked	Unchecked	Unchecked	Unchecked	Checked	Checked	Unchecked	Unchecked	Yes, a member	0	Black African		Business profit		Yes	Yes	Yes	No	No	Yes	Checked	Checked	Checked	Checked	Unchecked	Checked	Checked	Unchecked	Unchecked	Unchecked	Unchecked	Unchecked	Unchecked
3239	All my life.	Male	single		Student/pupil/learner		Grade 10/Standard 8	No			Brick house	Unchecked	Checked	Checked	Checked	Unchecked	Unchecked	Unchecked	Unchecked	Checked	Checked	Unchecked	Unchecked	Unchecked	No	Yes	Black African		Family		Yes	Yes	Yes	No	Yes		Unchecked	Checked	Checked	Checked	Unchecked	Unchecked	Unchecked	Unchecked	Unchecked	Unchecked	Unchecked	Unchecked	Unchecked
3558	All my life.	Male	single		Unemployed, not looking for work		Grade 12/Standard 10/ Matric	No			Brick house	Checked	Unchecked	Checked	Checked	Checked	Unchecked	Unchecked	Unchecked	Checked	Checked	Checked	Unchecked	Unchecked	No	0	Black African		Family		Yes	Yes	Yes	No	No	Yes	Unchecked	Unchecked	Unchecked	Unchecked	Unchecked	Unchecked	Checked	Unchecked	Unchecked	Unchecked	Unchecked	Unchecked	Unchecked
2660	More than 5 years.	Male	single		Student/pupil/learner		Grade 11/Standard 9	No			Brick house	Unchecked	Unchecked	Unchecked	Unchecked	Unchecked	Unchecked	Unchecked	Unchecked	Unchecked	Unchecked	Unchecked	Unchecked	Unchecked	Yes, an active member	0	Black African		Family		Yes	Yes	Yes	Yes	Yes	Yes	Unchecked	Unchecked	Unchecked	Unchecked	Unchecked	Unchecked	Unchecked	Unchecked	Unchecked	Unchecked	Unchecked	Unchecked	Unchecked
3541	More than 5 years.	Male	single		Unemployed, looking for work		Grade 12/Standard 10/ Matric	Yes	Yes	No money to buy food	Brick house	Checked	Checked	Checked	Checked	Checked	Unchecked	Unchecked	Unchecked	Unchecked	Unchecked	Unchecked	Unchecked	Unchecked	Yes, a member	0	Black African		Family		Yes	Yes	Yes	No	No	Yes	Unchecked	Checked	Checked	Unchecked	Unchecked	Unchecked	Unchecked	Unchecked	Unchecked	Unchecked	Unchecked	Unchecked	Unchecked
2765	More than 5 years.	Male	single		Student/pupil/learner		Grade 10/Standard 8	No			Brick house	Checked	Unchecked	Checked	Unchecked	Unchecked	Unchecked	Unchecked	Unchecked	Unchecked	Unchecked	Unchecked	Unchecked	Unchecked	No	0	Black African		Family		Yes	Yes	Yes	No	No	Yes	Unchecked	Checked	Unchecked	Unchecked	Unchecked	Unchecked	Unchecked	Unchecked	Unchecked	Unchecked	Unchecked	Unchecked	Unchecked
8330	All my life.	Male	single		Student/pupil/learner		Grade 11/Standard 9	No			Brick house	Checked	Checked	Checked	Checked	Checked	Unchecked	Unchecked	Unchecked	Unchecked	Unchecked	Unchecked	Unchecked	Unchecked	Yes, an active member	0	Black African		Family		Yes	No	Yes	Yes	No	Yes	Unchecked	Checked	Unchecked	Checked	Unchecked	Checked	Unchecked	Unchecked	Unchecked	Unchecked	Unchecked	Unchecked	Unchecked
2796	All my life.	Male	Not married, but living with sexual partner/boyfriend/girlfriend		Unemployed, looking for work		Certificate course completed after school (Grade 12/Matric)	Yes	Yes	Dieting	Brick house	Checked	Unchecked	Unchecked	Unchecked	Unchecked	Unchecked	Unchecked	Unchecked	Unchecked	Unchecked	Unchecked	Unchecked	Unchecked	Yes, a member	0	Black African		Family		Yes	Yes	Yes	No	No	Yes	Unchecked	Checked	Unchecked	Unchecked	Unchecked	Unchecked	Unchecked	Unchecked	Unchecked	Unchecked	Unchecked	Unchecked	Unchecked
5975	All my life.	Male	single		Student/pupil/learner		Further studies incomplete	No			Flat	Checked	Unchecked	Unchecked	Checked	Unchecked	Unchecked	Unchecked	Unchecked	Unchecked	Unchecked	Unchecked	Unchecked	Unchecked	Yes, an active member	0	Black African		Family		Yes	Yes	Yes	No	No	Yes	Unchecked	Checked	Checked	Checked	Checked	Checked	Unchecked	Unchecked	Unchecked	Unchecked	Unchecked	Unchecked	Unchecked
6039	All my life.	Male	single		Student/pupil/learner		Grade 9 /Standard 7	No			Brick house	Unchecked	Unchecked	Unchecked	Unchecked	Checked	Unchecked	Unchecked	Unchecked	Unchecked	Unchecked	Unchecked	Unchecked	Unchecked	Yes, an active member	0	Black African		Social grant		Yes	No	Yes	Yes	No	Yes	Unchecked	Checked	Unchecked	Unchecked	Unchecked	Unchecked	Unchecked	Unchecked	Unchecked	Unchecked	Unchecked	Unchecked	Unchecked
5904	All my life.	Male	single		Student/pupil/learner		Certificate course completed after school (Grade 12/Matric)	No			Brick house	Checked	Checked	Checked	Checked	Checked	Unchecked	Unchecked	Unchecked	Checked	Checked	Unchecked	Unchecked	Unchecked	Yes, a member	0	Black African		Family		Yes	Yes	Yes	No	No	Yes	Unchecked	Checked	Checked	Checked	Checked	Checked	Checked	Unchecked	Checked	Unchecked	Unchecked	Unchecked	Unchecked
6864	More than 1 year, but less than 5 years.	Male	single		Employed full time (40 hours or more per week)		Grade 12/Standard 10/ Matric	No			Flat	Checked	Checked	Checked	Checked	Checked	Unchecked	Unchecked	Unchecked	Unchecked	Unchecked	Unchecked	Unchecked	Unchecked	Yes, a member	0	Black African		Family		Yes	Yes	Yes	Yes	No	Yes	Unchecked	Checked	Unchecked	Unchecked	Unchecked	Unchecked	Unchecked	Unchecked	Unchecked	Unchecked	Unchecked	Unchecked	Unchecked
1703	More than 5 years.	Male	single		Self-employed - full time (40 hours or more per week)		Grade 10/Standard 8	No			Brick house	Checked	Checked	Checked	Checked	Checked	Unchecked	Checked	Checked	Checked	Unchecked	Checked	Unchecked	Unchecked	Yes, a member	0	Black African		Business profit		Yes	No	Yes	No	No	Yes	Unchecked	Checked	Unchecked	Unchecked	Unchecked	Unchecked	Unchecked	Unchecked	Unchecked	Unchecked	Unchecked	Unchecked	Unchecked
3201	More than 5 years.	Male	single		Student/pupil/learner		Grade 10/Standard 8	Yes	Yes	Dieting	Brick house	Unchecked	Unchecked	Unchecked	Unchecked	Unchecked	Unchecked	Unchecked	Unchecked	Unchecked	Unchecked	Unchecked	Unchecked	Checked	Yes, a member	0	Black African		Family		Yes	No	Yes	No	No	Yes	Unchecked	Checked	Unchecked	Unchecked	Unchecked	Unchecked	Unchecked	Unchecked	Unchecked	Unchecked	Unchecked	Unchecked	Unchecked
846	All my life.	Male	single		Student/pupil/learner		Grade 12/Standard 10/ Matric				Brick house	Unchecked	Unchecked	Unchecked	Unchecked	Unchecked	Unchecked	Unchecked	Unchecked	Unchecked	Unchecked	Unchecked	Unchecked	Unchecked	Yes, an active member	0			Social grant		Yes	No	Yes	Yes	Yes	Yes	Unchecked	Checked	Unchecked	Unchecked	Unchecked	Unchecked	Unchecked	Unchecked	Unchecked	Unchecked	Unchecked	Unchecked	Unchecked
3521	More than 5 years.	Male	single		Unemployed, looking for work		Grade 10/Standard 8	No			Brick house	Checked	Checked	Checked	Checked	Checked	Unchecked	Unchecked	Unchecked	Unchecked	Checked	Unchecked	Unchecked	Unchecked	No	0	Black African		Family		Yes	Yes	Yes	No	No	Yes	Unchecked	Checked	Checked	Checked	Unchecked	Unchecked	Unchecked	Unchecked	Unchecked	Unchecked	Unchecked	Unchecked	Unchecked
4649	All my life.	Male	single		Unemployed, not looking for work		Grade 9 /Standard 7	Yes	Yes	No money to buy food	Flat	Unchecked	Unchecked	Checked	Unchecked	Checked	Unchecked	Unchecked	Unchecked	Unchecked	Unchecked	Unchecked	Unchecked	Unchecked	No	0	Coloured		Social grant		Yes	Yes	No	No	Yes	No	Unchecked	Unchecked	Unchecked	Checked	Unchecked	Checked	Unchecked	Unchecked	Checked	Unchecked	Unchecked	Checked	Unchecked
8118	All my life.	Male	single		Student/pupil/learner		Grade 11/Standard 9	No			Brick house	Checked	Checked	Checked	Checked	Checked	Unchecked	Unchecked	Unchecked	Unchecked	Unchecked	Unchecked	Unchecked	Unchecked	Yes, a member	0	Black African		Family		Yes	Yes	Yes	No	No	Yes	Unchecked	Checked	Checked	Checked	Unchecked	Checked	Unchecked	Unchecked	Checked	Unchecked	Unchecked	Unchecked	Unchecked
5907	More than 1 year, but less than 5 years.	Male	single		Unemployed, looking for work		Grade 12/Standard 10/ Matric	No			Flat	Checked	Unchecked	Unchecked	Unchecked	Unchecked	Unchecked	Unchecked	Unchecked	Unchecked	Unchecked	Unchecked	Unchecked	Unchecked	Yes, a member	0	Black African		Family		Yes	Yes	Yes	No	No	Yes	Unchecked	Checked	Unchecked	Unchecked	Unchecked	Unchecked	Unchecked	Unchecked	Unchecked	Unchecked	Unchecked	Unchecked	Unchecked
5909	More than 1 year, but less than 5 years.	Male	single		Student/pupil/learner		Grade 11/Standard 9	Yes	Yes	No food	Brick house	Checked	Checked	Checked	Checked	Unchecked	Unchecked	Unchecked	Unchecked	Unchecked	Checked	Unchecked	Unchecked	Unchecked	No	0	Black African		Family		Yes	Yes	Yes	Yes	No	Yes	Unchecked	Unchecked	Checked	Unchecked	Unchecked	Unchecked	Unchecked	Unchecked	Unchecked	Unchecked	Unchecked	Unchecked	Unchecked
8325	All my life.	Male	Not married, but living with sexual partner/boyfriend/girlfriend		Student/pupil/learner		Grade 12/Standard 10/ Matric	No			Brick house	Checked	Checked	Checked	Checked	Unchecked	Unchecked	Unchecked	Unchecked	Checked	Unchecked	Unchecked	Unchecked	Unchecked	No	0	Black African		Family		Yes	Yes	Yes	No	No	Yes	Unchecked	Checked	Unchecked	Unchecked	Unchecked	Unchecked	Unchecked	Unchecked	Unchecked	Unchecked	Unchecked	Unchecked	Unchecked
5894	More than 5 years.	Male	Not married or living together, but in a steady sexual relationship lasting more than 3 months		Unemployed, looking for work		Grade 11/Standard 9	No			Brick house	Checked	Checked	Checked	Checked	Checked	Unchecked	Unchecked	Unchecked	Checked	Checked	Unchecked	Unchecked	Unchecked	No	0	Black African		Family		Yes	Yes	Yes	No	No	No	Unchecked	Checked	Checked	Checked	Checked	Unchecked	Checked	Checked	Checked	Unchecked	Unchecked	Unchecked	Unchecked
5927	More than 5 years.	Male	single		Student/pupil/learner		Diploma/Degree post school completed	Yes	Yes	No money to buy food	Brick house	Checked	Unchecked	Checked	Checked	Checked	Unchecked	Unchecked	Unchecked	Unchecked	Unchecked	Unchecked	Unchecked	Unchecked	Yes, a member	0	Black African		Other, specify	Parent but not always	Yes	Yes	Yes	No	Yes	Yes	Unchecked	Unchecked	Unchecked	Checked	Unchecked	Checked	Checked	Unchecked	Unchecked	Unchecked	Unchecked	Unchecked	Unchecked
3229	All my life.	Male	single		Student/pupil/learner		Grade 10/Standard 8	No			Brick house	Checked	Checked	Checked	Checked	Checked	Unchecked	Unchecked	Unchecked	Unchecked	Unchecked	Unchecked	Unchecked	Unchecked	No	0	Black African		Family		Yes	Yes	No	No	No	Yes	Unchecked	Checked	Unchecked	Unchecked	Unchecked	Checked	Unchecked	Unchecked	Unchecked	Unchecked	Unchecked	Unchecked	Unchecked
7399	All my life.	Male	single		Student/pupil/learner		Grade 12/Standard 10/ Matric	Yes	No	Other reason	Brick house	Unchecked	Checked	Unchecked	Checked	Unchecked	Unchecked	Unchecked	Unchecked	Unchecked	Unchecked	Checked	Unchecked	Unchecked	No	0	Black African		Family		Yes	Yes	Yes	No	No	Yes	Unchecked	Checked	Checked	Checked	Unchecked	Checked	Checked	Checked	Unchecked	Checked	Unchecked	Unchecked	Unchecked
4214	All my life.	Male	Not married or living together, but in a steady sexual relationship lasting more than 3 months		Student/pupil/learner		Grade 11/Standard 9	No			Brick house	Checked	Checked	Checked	Checked	Checked	Unchecked	Unchecked	Unchecked	Unchecked	Unchecked	Unchecked	Unchecked	Unchecked	Yes, a member	0	Black African		Family		Yes	Yes	Yes	No	No	Yes	Unchecked	Checked	Unchecked	Unchecked	Unchecked	Unchecked	Unchecked	Unchecked	Unchecked	Unchecked	Unchecked	Unchecked	Unchecked
4851	All my life.	Male	single		Unemployed, not looking for work		Grade 12/Standard 10/ Matric	No			Brick house	Checked	Checked	Checked	Checked	Checked	Unchecked	Checked	Unchecked	Checked	Checked	Checked	Unchecked	Unchecked	No	0	Black African		Family		Yes	Yes	Yes	Yes	Yes	Yes	Unchecked	Checked	Checked	Checked	Checked	Checked	Checked	Checked	Unchecked	Unchecked	Unchecked	Unchecked	Unchecked
2190	More than 1 year, but less than 5 years.	Male	single		Student/pupil/learner		Grade 12/Standard 10/ Matric	No			Brick house	Checked	Unchecked	Checked	Checked	Checked	Unchecked	Unchecked	Unchecked	Checked	Checked	Checked	Unchecked	Unchecked	Yes, an active member	0	Black African		Partner/spouse		Yes	Yes	Yes	No	No	Yes	Unchecked	Checked	Checked	Unchecked	Unchecked	Unchecked	Checked	Unchecked	Unchecked	Unchecked	Unchecked	Unchecked	Unchecked
2635	More than 5 years.	Male	single		Unemployed, not looking for work		Grade 12/Standard 10/ Matric	No			Brick house	Checked	Checked	Unchecked	Checked	Checked	Unchecked	Unchecked	Unchecked	Unchecked	Unchecked	Unchecked	Unchecked	Unchecked	Yes, an active member	Yes	Black African		Social grant		Yes	Yes	Yes	No	Yes		Unchecked	Unchecked	Checked	Unchecked	Unchecked	Unchecked	Unchecked	Unchecked	Unchecked	Unchecked	Unchecked	Checked	Unchecked
8216	All my life.	Male	single		Student/pupil/learner		Grade 12/Standard 10/ Matric	No			Brick house	Checked	Checked	Checked	Checked	Checked	Unchecked	Unchecked	Checked	Unchecked	Unchecked	Unchecked	Unchecked	Unchecked	No	0	Black African		Family		No		Yes	No	No	No	Unchecked	Checked	Unchecked	Unchecked	Unchecked	Unchecked	Unchecked	Unchecked	Unchecked	Unchecked	Unchecked	Unchecked	Unchecked
8217	All my life.	Male	single		Student/pupil/learner		Grade 12/Standard 10/ Matric	Yes	Yes	No food	Shack (Mkhukhu)	Checked	Checked	Unchecked	Checked	Unchecked	Unchecked	Unchecked	Unchecked	Unchecked	Unchecked	Unchecked	Unchecked	Unchecked	No	0	Black African		Family		Yes	Yes	No	No	No	Yes	Unchecked	Checked	Unchecked	Unchecked	Unchecked	Unchecked	Unchecked	Unchecked	Unchecked	Unchecked	Unchecked	Unchecked	Unchecked
5691	All my life.	Male	single		Student/pupil/learner		Grade 11/Standard 9	No			Brick house	Checked	Checked	Checked	Checked	Checked	Unchecked	Unchecked	Unchecked	Checked	Unchecked	Checked	Unchecked	Unchecked	Yes, an active member	0	Black African		Family		Yes	Yes	No	No	No	Yes	Checked	Checked	Unchecked	Checked	Unchecked	Unchecked	Checked	Unchecked	Unchecked	Unchecked	Unchecked	Unchecked	Unchecked
3425	All my life.	Male	single		Student/pupil/learner		Grade 11/Standard 9	Yes	No	No money to buy food	Brick house	Checked	Checked	Checked	Checked	Checked	Unchecked	Unchecked	Unchecked	Unchecked	Checked	Unchecked	Unchecked	Unchecked	No	0	Black African		Family		Yes	Yes	No	No	No	Yes	Unchecked	Checked	Checked	Checked	Unchecked	Checked	Checked	Unchecked	Checked	Unchecked	Unchecked	Unchecked	Unchecked
3422	All my life.	Male	single		Student/pupil/learner		Grade 12/Standard 10/ Matric	No			Brick house	Checked	Unchecked	Checked	Checked	Checked	Unchecked	Unchecked	Unchecked	Unchecked	Unchecked	Checked	Unchecked	Unchecked	No	0	Black African		Family		Yes	Yes	No	Yes	No	Yes	Unchecked	Checked	Unchecked	Checked	Unchecked	Checked	Checked	Unchecked	Checked	Unchecked	Unchecked	Unchecked	Unchecked
718	All my life.	Male	single		Student/pupil/learner		Grade 11/Standard 9	No			Brick house	Checked	Checked	Checked	Checked	Checked	Unchecked	Unchecked	Unchecked	Unchecked	Unchecked	Unchecked	Unchecked	Unchecked	No	0	Black African		Family		Yes	Yes	No	No	Yes	Yes	Checked	Unchecked	Checked	Checked	Checked	Checked	Checked	Unchecked	Checked	Unchecked	Checked	Checked	Checked
5940	More than 5 years.	Male	single		Student/pupil/learner		Grade 11/Standard 9	No			Shack (Mkhukhu)	Checked	Unchecked	Checked	Checked	Unchecked	Unchecked	Unchecked	Unchecked	Unchecked	Unchecked	Unchecked	Unchecked	Unchecked	Yes, a member	0	Black African		Business profit		Yes	No	No	No	No	Yes	Unchecked	Checked	Unchecked	Unchecked	Checked	Unchecked	Unchecked	Unchecked	Unchecked	Unchecked	Unchecked	Unchecked	Unchecked
3413	All my life.	Male	single		Student/pupil/learner		Grade 12/Standard 10/ Matric	No			Brick house	Checked	Checked	Checked	Checked	Checked	Unchecked	Checked	Unchecked	Unchecked	Unchecked	Unchecked	Unchecked	Unchecked	Yes, an active member	Yes	Coloured		Family		Yes	Yes	Yes	No	No	Yes	Unchecked	Unchecked	Unchecked	Checked	Unchecked	Unchecked	Checked	Unchecked	Unchecked	Unchecked	Unchecked	Unchecked	Unchecked
3578	More than 6 months but less than a year	Male	single		Housewife, homemaker, not looking for work		Grade 12/Standard 10/ Matric	No			Flat	Unchecked	Checked	Unchecked	Unchecked	Unchecked	Unchecked	Unchecked	Unchecked	Unchecked	Unchecked	Unchecked	Unchecked	Unchecked	No	0	Black African		Social grant		Yes	Yes	No	No	No	No	Checked	Unchecked	Unchecked	Unchecked	Unchecked	Unchecked	Unchecked	Unchecked	Unchecked	Unchecked	Unchecked	Unchecked	Unchecked
2670	All my life.	Male	single		Unemployed, looking for work		Grade 12/Standard 10/ Matric	No			Brick house	Checked	Checked	Checked	Checked	Checked	Unchecked	Unchecked	Unchecked	Checked	Unchecked	Unchecked	Unchecked	Unchecked	No	0	Black African		Family		Yes	Yes	Yes	No	No	No	Unchecked	Checked	Unchecked	Unchecked	Unchecked	Unchecked	Unchecked	Unchecked	Unchecked	Unchecked	Unchecked	Unchecked	Unchecked
1583	All my life.	Male	single		Unemployed, looking for work		Grade 12/Standard 10/ Matric	No			Brick house	Checked	Checked	Checked	Checked	Checked	Unchecked	Unchecked	Unchecked	Checked	Unchecked	Unchecked	Unchecked	Unchecked	Yes, a member	0	Black African		Family		Yes	Yes	Yes	No	No	Yes	Unchecked	Checked	Unchecked	Unchecked	Unchecked	Unchecked	Unchecked	Unchecked	Unchecked	Unchecked	Unchecked	Unchecked	Unchecked
3408	All my life.	Male	single		Student/pupil/learner		Grade 11/Standard 9	No			Brick house	Checked	Unchecked	Checked	Checked	Checked	Unchecked	Unchecked	Unchecked	Unchecked	Unchecked	Unchecked	Unchecked	Unchecked	Yes, a member	Yes	Black African		Social grant		Yes	Yes	Yes	Yes	Yes	No	Unchecked	Checked	Unchecked	Unchecked	Unchecked	Unchecked	Unchecked	Unchecked	Unchecked	Unchecked	Unchecked	Unchecked	Unchecked
3403	All my life.	Male	single		Student/pupil/learner		Grade 12/Standard 10/ Matric	No			Brick house	Checked	Checked	Checked	Checked	Checked	Unchecked	Unchecked	Unchecked	Checked	Unchecked	Unchecked	Unchecked	Unchecked	No	0	Black African		Family		Yes	Yes	Yes	No	No	No	Unchecked	Checked	Checked	Checked	Unchecked	Unchecked	Unchecked	Unchecked	Unchecked	Unchecked	Unchecked	Unchecked	Unchecked
5500	More than 5 years.	Male	single		Student/pupil/learner		Grade 11/Standard 9	No			Brick house	Checked	Checked	Checked	Checked	Checked	Unchecked	Unchecked	Unchecked	Unchecked	Checked	Unchecked	Unchecked	Unchecked	Yes, an active member	0	Black African		Business profit		Yes	Yes	No	No	No	Yes	Unchecked	Checked	Checked	Checked	Unchecked	Checked	Checked	Unchecked	Unchecked	Unchecked	Unchecked	Unchecked	Unchecked
8096	All my life.	Male	single		Student/pupil/learner		Grade 11/Standard 9	No			Brick house	Checked	Checked	Checked	Checked	Checked	Unchecked	Unchecked	Unchecked	Unchecked	Unchecked	Checked	Unchecked	Unchecked	No	0	Black African		Family		Yes	No	No	Yes	Yes	No	Unchecked	Unchecked	Unchecked	Unchecked	Unchecked	Unchecked	Unchecked	Unchecked	Unchecked	Unchecked	Unchecked	Unchecked	Unchecked
3392	More than 5 years.	Male	single		Unemployed, looking for work		Grade 12/Standard 10/ Matric	Yes	No	No money to buy food	Brick house	Checked	Checked	Checked	Checked	Checked	Unchecked	Checked	Unchecked	Unchecked	Unchecked	Unchecked	Unchecked	Unchecked	No	0	Black African		Family		Yes	Yes	Yes	No	No	Yes	Unchecked	Checked	Checked	Unchecked	Unchecked	Unchecked	Unchecked	Unchecked	Unchecked	Unchecked	Unchecked	Unchecked	Unchecked
3897	All my life.	Male	single		Other	Still at school	Grade 10/Standard 8	No			Flat	Checked	Checked	Checked	Checked	Checked	Unchecked	Unchecked	Unchecked	Unchecked	Unchecked	Unchecked	Unchecked	Unchecked	No	0	Black African		Family		Yes	Yes	Yes	Yes	Yes	Yes	Unchecked	Checked	Checked	Checked	Checked	Checked	Checked	Checked	Checked	Unchecked	Unchecked	Unchecked	Unchecked
5109	More than 5 years.	Male	single		Student/pupil/learner		Grade 12/Standard 10/ Matric	No			Flat	Checked	Checked	Checked	Checked	Unchecked	Unchecked	Unchecked	Unchecked	Unchecked	Unchecked	Unchecked	Unchecked	Unchecked	Yes, an active member	0	Black African		Family		Yes	Yes	Yes	No	Yes	Yes	Unchecked	Checked	Unchecked	Unchecked	Unchecked	Unchecked	Unchecked	Unchecked	Checked	Unchecked	Unchecked	Unchecked	Unchecked
3381	More than 5 years.	Male	single		Student/pupil/learner		Grade 10/Standard 8	No			Shack (Mkhukhu)	Checked	Unchecked	Checked	Checked	Checked	Unchecked	Unchecked	Unchecked	Unchecked	Unchecked	Unchecked	Unchecked	Unchecked	Yes, a member		Black African		Family		Yes	Yes	Yes	No	No	Yes	Unchecked	Checked	Checked	Checked	Unchecked	Checked	Checked	Unchecked	Checked	Unchecked	Unchecked	Unchecked	Unchecked
1964	All my life.	Male	single		Unemployed, looking for work		Grade 11/Standard 9	No			Brick house	Checked	Checked	Checked	Checked	Unchecked	Unchecked	Unchecked	Unchecked	Unchecked	Unchecked	Unchecked	Unchecked	Unchecked	No	0	Black African		Business profit		Yes	Yes	Yes	No	No	Yes	Unchecked	Checked	Checked	Checked	Checked	Checked	Checked	Checked	Checked	Unchecked	Checked	Checked	Unchecked
8176	All my life.	Male	single		Student/pupil/learner		Further studies incomplete	No			Brick house	Unchecked	Unchecked	Unchecked	Unchecked	Unchecked	Unchecked	Unchecked	Unchecked	Unchecked	Unchecked	Unchecked	Unchecked	Unchecked	Yes, an active member	0	Black African		Family		Yes	Yes	Yes	No	No	Yes	Unchecked	Unchecked	Unchecked	Unchecked	Unchecked	Unchecked	Unchecked	Unchecked	Unchecked	Unchecked	Unchecked	Unchecked	Unchecked
2966	All my life.	Male	single		Student/pupil/learner		Grade 12/Standard 10/ Matric	No			Brick house	Checked	Checked	Checked	Checked	Unchecked	Unchecked	Unchecked	Unchecked	Unchecked	Checked	Checked	Unchecked	Unchecked	Yes, a member	Yes	Black African		Family		Yes	No	Yes	No	Yes	Yes	Unchecked	Checked	Unchecked	Unchecked	Unchecked	Unchecked	Unchecked	Unchecked	Unchecked	Unchecked	Unchecked	Unchecked	Unchecked
8163	All my life.	Male	single		Student/pupil/learner		Further studies incomplete	No			Brick house	Checked	Checked	Checked	Checked	Checked	Unchecked	Unchecked	Unchecked	Checked	Checked	Unchecked	Unchecked	Unchecked	No	0	Black African		Family		Yes	Yes	Yes	No	No	Yes	Unchecked	Checked	Checked	Unchecked	Unchecked	Checked	Checked	Unchecked	Checked	Unchecked	Unchecked	Unchecked	Unchecked
4378	All my life.	Male	single		Student/pupil/learner		Grade 12/Standard 10/ Matric	No			Brick house	Checked	Checked	Checked	Checked	Unchecked	Unchecked	Unchecked	Unchecked	Unchecked	Unchecked	Unchecked	Unchecked	Unchecked	No	0	Black African		Family		Yes	Yes	Yes	No	Yes	Yes	Unchecked	Checked	Checked	Checked	Checked	Checked	Checked	Checked	Unchecked	Unchecked	Unchecked	Unchecked	Unchecked
4398	All my life.	Male	single		Student/pupil/learner		Grade 11/Standard 9	No			Brick house	Checked	Checked	Checked	Checked	Checked	Unchecked	Unchecked	Unchecked	Checked	Unchecked	Unchecked	Unchecked	Unchecked	Yes, a member	0	Black African		Family		Yes	No	No	No	No	Yes	Unchecked	Checked	Unchecked	Unchecked	Unchecked	Checked	Checked	Unchecked	Unchecked	Unchecked	Unchecked	Unchecked	Unchecked
5341	All my life.	Male	single		Unemployed, looking for work		Grade 12/Standard 10/ Matric	No			Brick house	Checked	Checked	Checked	Checked	Checked	Unchecked	Unchecked	Unchecked	Checked	Checked	Unchecked	Unchecked	Unchecked	Yes, an active member	0	Black African		Family		Yes	Yes	No	No	No	No	Unchecked	Checked	Unchecked	Unchecked	Unchecked	Unchecked	Unchecked	Unchecked	Unchecked	Unchecked	Unchecked	Unchecked	Unchecked
5022	All my life.	Male	single		Student/pupil/learner		Grade 11/Standard 9				Brick house	Checked	Checked	Checked	Checked	Checked	Unchecked	Unchecked	Unchecked	Unchecked	Unchecked	Checked	Unchecked	Unchecked	No	Yes	White		Family		Yes	Yes	Yes	Yes	Yes	Yes	Unchecked	Checked	Checked	Unchecked	Unchecked	Unchecked	Unchecked	Checked	Unchecked	Unchecked	Unchecked	Unchecked	Unchecked
5656	More than 5 years.	Male	Not married, but living with sexual partner/boyfriend/girlfriend		Unemployed, looking for work		Further studies incomplete	No			Brick house	Checked	Checked	Checked	Checked	Checked	Unchecked	Unchecked	Unchecked	Unchecked	Unchecked	Checked	Unchecked	Unchecked	No	0	Black African		Family		Yes	Yes	Yes	No	No	Yes	Unchecked	Checked	Unchecked	Unchecked	Unchecked	Unchecked	Unchecked	Unchecked	Unchecked	Unchecked	Unchecked	Unchecked	Unchecked
6848	All my life.	Male	single		Unemployed, looking for work		Grade 11/Standard 9	No			Flat	Checked	Checked	Unchecked	Checked	Checked	Unchecked	Unchecked	Unchecked	Unchecked	Unchecked	Unchecked	Unchecked	Unchecked	Yes, an active member	0	Black African		Family		Yes	Yes	Yes	No	Yes	Yes	Unchecked	Checked	Unchecked	Unchecked	Unchecked	Checked	Unchecked	Unchecked	Checked	Unchecked	Unchecked	Unchecked	Unchecked
5072	More than 5 years.	Male	single		Student/pupil/learner		Further studies incomplete	No			Brick house	Checked	Checked	Checked	Checked	Checked	Unchecked	Checked	Unchecked	Unchecked	Checked	Unchecked	Unchecked	Unchecked	Yes, a member	0	Black African		Family		Yes	Yes	Yes	No	No	Yes	Unchecked	Checked	Checked	Checked	Checked	Unchecked	Unchecked	Unchecked	Checked	Checked	Unchecked	Unchecked	Unchecked
5638	More than 5 years.	Male	single		Unemployed, looking for work		Grade 8 /Standard 6	No			Brick house	Checked	Unchecked	Checked	Checked	Checked	Unchecked	Unchecked	Unchecked	Unchecked	Unchecked	Unchecked	Unchecked	Unchecked	No	0	Black African		Family		Yes		No	No	No	Yes	Unchecked	Checked	Unchecked	Unchecked	Unchecked	Unchecked	Unchecked	Unchecked	Unchecked	Unchecked	Unchecked	Unchecked	Unchecked
3077	All my life.	Male	single		Student/pupil/learner		Grade 11/Standard 9	No			Brick house	Checked	Checked	Checked	Checked	Checked	Checked	Unchecked	Unchecked	Unchecked	Unchecked	Unchecked	Unchecked	Unchecked	No	0	Black African		Family		Yes	No	No	Yes	No	Yes	Unchecked	Unchecked	Unchecked	Unchecked	Unchecked	Unchecked	Unchecked	Unchecked	Unchecked	Unchecked	Unchecked	Unchecked	Unchecked
4524	All my life.	Male	single		Student/pupil/learner		Grade 10/Standard 8	No			Brick house	Checked	Unchecked	Checked	Checked	Checked	Unchecked	Unchecked	Unchecked	Unchecked	Checked	Unchecked	Unchecked	Unchecked	No	0	Black African		Family		Yes	No	Yes	No	No	Yes	Unchecked	Checked	Unchecked	Unchecked	Unchecked	Unchecked	Unchecked	Unchecked	Unchecked	Unchecked	Unchecked	Unchecked	Unchecked
1217	More than 5 years.	Male	Not married, but living with sexual partner/boyfriend/girlfriend		Student/pupil/learner		Grade 12/Standard 10/ Matric	No			Brick house	Checked	Checked	Checked	Checked	Checked	Unchecked	Unchecked	Unchecked	Unchecked	Unchecked	Unchecked	Unchecked	Unchecked	No	0	Black African		Family		Yes	Yes	Yes	No	No	No	Unchecked	Checked	Unchecked	Unchecked	Unchecked	Unchecked	Unchecked	Unchecked	Unchecked	Unchecked	Unchecked	Unchecked	Unchecked
624	More than 1 year, but less than 5 years.	Male	single		Student/pupil/learner		Grade 11/Standard 9	Yes	No	No money to buy food	Shack (Mkhukhu)	Checked	Checked	Checked	Checked	Checked	Unchecked	Unchecked	Unchecked	Unchecked	Unchecked	Checked	Unchecked	Unchecked	Yes, an active member	Yes	Black African		Social grant		Yes	Yes	Yes	Yes	No	Yes	Unchecked	Checked	Unchecked	Unchecked	Unchecked	Unchecked	Unchecked	Unchecked	Unchecked	Unchecked	Unchecked	Unchecked	Unchecked
5497	All my life.	Male	single		Student/pupil/learner		Grade 10/Standard 8	No			Brick house	Checked	Checked	Checked	Checked	Checked	Unchecked	Checked	Unchecked	Checked	Checked	Unchecked	Unchecked	Unchecked	Yes, a member	0	Black African		Family		Yes	Yes	Yes	No	No	Yes	Unchecked	Checked	Unchecked	Unchecked	Unchecked	Unchecked	Checked	Unchecked	Unchecked	Unchecked	Unchecked	Unchecked	Unchecked
344	All my life.	Male	single		Work in informal sector, not looking for permanent work		Grade 10/Standard 8	Yes	No		Brick house	Checked	Unchecked	Unchecked	Unchecked	Unchecked	Unchecked	Unchecked	Unchecked	Unchecked	Unchecked	Unchecked	Unchecked	Unchecked	Yes, a member	Yes	Black African		Family		No	Yes	Yes	No	No	No	Unchecked	Unchecked	Unchecked	Unchecked	Unchecked	Unchecked	Checked	Unchecked	Unchecked	Unchecked	Unchecked	Unchecked	Unchecked
398	All my life.	Male	single		Unemployed, looking for work		Grade 12/Standard 10/ Matric	Yes	Yes	No money to buy food	Brick house	Checked	Checked	Unchecked	Checked	Checked	Unchecked	Checked	Unchecked	Unchecked	Unchecked	Unchecked	Unchecked	Unchecked	No	0	Black African		Family		Yes	Yes	Yes	Yes	No	No	Unchecked	Checked	Unchecked	Unchecked	Unchecked	Unchecked	Unchecked	Unchecked	Checked	Unchecked	Unchecked	Unchecked	Unchecked
5168	More than 5 years.	Male	single		Student/pupil/learner		Grade 8 /Standard 6	Yes	No		Flat	Unchecked	Unchecked	Checked	Unchecked	Unchecked	Unchecked	Unchecked	Unchecked	Unchecked	Unchecked	Unchecked	Unchecked	Unchecked	Yes, a member	Yes	Black African		Social grant		Yes	Yes	No	Yes	Yes	No	Unchecked	Checked	Unchecked	Unchecked	Unchecked	Unchecked	Unchecked	Unchecked	Unchecked	Unchecked	Unchecked	Unchecked	Unchecked
827	More than 5 years.	Male	single		Unemployed, looking for work		Diploma/Degree post school completed	No			Brick house	Checked	Checked	Checked	Checked	Checked	Unchecked	Unchecked	Unchecked	Checked	Unchecked	Unchecked	Unchecked	Unchecked	No	0	Black African		Family		Yes	Yes	Yes	No	Yes	Yes	Unchecked	Checked	Checked	Checked	Checked	Unchecked	Checked	Checked	Checked	Unchecked	Unchecked	Unchecked	Unchecked
5722	More than 1 year, but less than 5 years.	Male	single		Unemployed, looking for work		Grade 9 /Standard 7	No			Flat	Checked	Unchecked	Unchecked	Checked	Unchecked	Unchecked	Unchecked	Unchecked	Unchecked	Unchecked	Unchecked	Unchecked	Unchecked	No	0	Black African		Family		Yes	Yes	Yes	No	No	No	Unchecked	Checked	Unchecked	Unchecked	Checked	Checked	Unchecked	Unchecked	Checked	Unchecked	Unchecked	Unchecked	Unchecked
4420	All my life.	Male	single		Employed part time (if none of the above) (less than 40 hours per week)		Further studies incomplete	No			Brick house	Checked	Checked	Checked	Checked	Checked	Unchecked	Unchecked	Unchecked	Checked	Checked	Checked	Unchecked	Unchecked	No	0	Black African		Salary/Wages from employer		Yes	Yes	Yes	No	No	Yes	Unchecked	Checked	Unchecked	Checked	Unchecked	Checked	Unchecked	Checked	Unchecked	Unchecked	Unchecked	Unchecked	Unchecked
4621	More than 5 years.	Male	Not married, but living with sexual partner/boyfriend/girlfriend		Student/pupil/learner		Grade 12/Standard 10/ Matric	No			Brick house	Checked	Checked	Checked	Checked	Checked	Unchecked	Unchecked	Unchecked	Unchecked	Unchecked	Unchecked	Unchecked	Unchecked	Yes, a member	0	Black African		Family		Yes	Yes	Yes	No	No	Yes	Unchecked	Checked	Unchecked	Unchecked	Unchecked	Unchecked	Unchecked	Unchecked	Unchecked	Unchecked	Unchecked	Unchecked	Unchecked
2740	All my life.	Male	single		Student/pupil/learner		Grade 11/Standard 9	No			Brick house	Checked	Checked	Checked	Checked	Checked	Unchecked	Unchecked	Unchecked	Unchecked	Unchecked	Unchecked	Unchecked	Unchecked	Yes, an active member	0	Black African		Family		Yes	No	Yes	No	No	Yes	Unchecked	Checked	Checked	Checked	Checked	Checked	Checked	Unchecked	Unchecked	Unchecked	Unchecked	Unchecked	Unchecked
835	More than 5 years.	Male	single		Sick/disabled and unable to work		Grade 12/Standard 10/ Matric	No			Brick house	Checked	Checked	Checked	Checked	Checked	Unchecked	Unchecked	Unchecked	Unchecked	Unchecked	Unchecked	Unchecked	Unchecked	Yes, an active member	Yes	Black African		Social grant		Yes	Yes	Yes	No	Yes	No	Unchecked	Checked	Unchecked	Unchecked	Unchecked	Unchecked	Checked	Unchecked	Unchecked	Unchecked	Unchecked	Unchecked	Unchecked
5738	All my life.	Male	single		Student/pupil/learner		Further studies incomplete	No			Brick house	Checked	Checked	Checked	Checked	Checked	Unchecked	Unchecked	Unchecked	Unchecked	Unchecked	Unchecked	Unchecked	Unchecked	Yes, a member	0	Black African		Family		Yes	Yes	Yes	No	No	Yes	Unchecked	Checked	Checked	Checked	Checked	Checked	Checked	Checked	Checked	Unchecked	Unchecked	Unchecked	Unchecked
3576	More than a month, but less than 6 months	Male	single		Housewife, homemaker, not looking for work		Grade 12/Standard 10/ Matric	Yes	No	No money to buy food	Brick house	Checked	Unchecked	Unchecked	Unchecked	Unchecked	Unchecked	Unchecked	Unchecked	Unchecked	Unchecked	Unchecked	Unchecked	Unchecked	No	0	Black African		Social grant		Yes	No	No	No	No	No	Checked	Unchecked	Unchecked	Unchecked	Unchecked	Unchecked	Unchecked	Unchecked	Unchecked	Unchecked	Unchecked	Unchecked	Unchecked
4258	More than 5 years.	Male	single		Unemployed, looking for work		Grade 9 /Standard 7	Yes	No	Other reason	Brick house	Checked	Checked	Checked	Checked	Checked	Unchecked	Unchecked	Unchecked	Unchecked	Checked	Unchecked	Unchecked	Unchecked	No	0	Black African		Partner/spouse		Yes	No	Yes	No		Yes	Unchecked	Checked	Checked	Checked	Checked	Unchecked	Checked	Checked	Checked	Unchecked	Unchecked	Unchecked	Unchecked
5317	All my life.	Male	Not married, but living with sexual partner/boyfriend/girlfriend		Unemployed, looking for work		Grade 12/Standard 10/ Matric	No			Brick house	Checked	Checked	Checked	Checked	Checked	Unchecked	Unchecked	Unchecked	Unchecked	Unchecked	Checked	Unchecked	Unchecked	Yes, an active member	0	Black African		Family		Yes	Yes	Yes	No	No	Yes	Unchecked	Checked	Unchecked	Unchecked	Checked	Checked	Checked	Unchecked	Checked	Unchecked	Unchecked	Unchecked	Unchecked
280	All my life.	Male	single		Work in informal sector, not looking for permanent work		Grade 10/Standard 8	No			Brick house	Checked	Unchecked	Checked	Unchecked	Checked	Unchecked	Unchecked	Unchecked	Unchecked	Checked	Unchecked	Unchecked	Unchecked	No	0	Black African		Family		Yes	No	Yes	No	No	Yes	Checked	Unchecked	Unchecked	Unchecked	Unchecked	Unchecked	Unchecked	Unchecked	Unchecked	Unchecked	Unchecked	Unchecked	Unchecked
3258	More than 5 years.	Male	single		Student/pupil/learner		Grade 11/Standard 9	No			Brick house	Checked	Checked	Checked	Checked	Checked	Unchecked	Unchecked	Unchecked	Unchecked	Unchecked	Unchecked	Unchecked	Unchecked	Yes, an active member	0	Black African		Family		Yes	No	No	Yes	No	Yes	Unchecked	Checked	Unchecked	Unchecked	Unchecked	Unchecked	Checked	Unchecked	Unchecked	Unchecked	Unchecked	Unchecked	Unchecked
7400	More than 1 year, but less than 5 years.	Male	single		Student/pupil/learner		Grade 12/Standard 10/ Matric	Yes	No	No money to buy food	Flat	Unchecked	Checked	Unchecked	Unchecked	Unchecked	Unchecked	Unchecked	Unchecked	Unchecked	Unchecked	Unchecked	Unchecked	Unchecked	Yes, a member	0	Black African		Family		Yes	No	Yes	Yes	No	Yes	Unchecked	Checked	Unchecked	Unchecked	Unchecked	Unchecked	Unchecked	Unchecked	Unchecked	Unchecked	Unchecked	Unchecked	Unchecked
3249	All my life.	Male	single		Unemployed, looking for work		Grade 12/Standard 10/ Matric	No			Brick house	Checked	Checked	Checked	Checked	Checked	Unchecked	Unchecked	Unchecked	Checked	Unchecked	Unchecked	Unchecked	Unchecked	No	0	Black African		Family		Yes	Yes	Yes	No	No	Yes	Unchecked	Checked	Unchecked	Unchecked	Unchecked	Unchecked	Unchecked	Unchecked	Unchecked	Unchecked	Unchecked	Unchecked	Unchecked
445	All my life.	Male	single		Student/pupil/learner		Grade 11/Standard 9	No			Brick house	Checked	Checked	Checked	Checked	Checked	Unchecked	Unchecked	Unchecked	Unchecked	Unchecked	Unchecked	Unchecked	Unchecked	No	0	Black African		Family		Yes	No	Yes	Yes	No	Yes	Unchecked	Checked	Unchecked	Checked	Unchecked	Unchecked	Unchecked	Unchecked	Unchecked	Unchecked	Unchecked	Unchecked	Unchecked
8167	All my life.	Male	single		Self-employed - part time (less than 40 hours per week)		Certificate course completed after school (Grade 12/Matric)	No			Brick house	Checked	Checked	Checked	Checked	Checked	Unchecked	Unchecked	Unchecked	Checked	Checked	Unchecked	Unchecked	Unchecked	No	0	Black African		Business profit		Yes	Yes	Yes	No	No	Yes	Unchecked	Checked	Checked	Unchecked	Unchecked	Checked	Checked	Unchecked	Checked	Unchecked	Unchecked	Unchecked	Unchecked
2371	More than 1 year, but less than 5 years.	Male	single		Unemployed, not looking for work		Grade 11/Standard 9	Yes	No		Brick house	Checked	Checked	Unchecked	Checked	Checked	Unchecked	Unchecked	Unchecked	Unchecked	Unchecked	Unchecked	Unchecked	Unchecked	Yes, an active member	0	Black African		Family		Yes	Yes	Yes	No	No	Yes	Unchecked	Checked	Checked	Checked	Checked	Checked	Unchecked	Checked	Unchecked	Unchecked	Unchecked	Unchecked	Unchecked
3243	More than 5 years.	Male	single		Student/pupil/learner		Grade 11/Standard 9	No			Brick house	Checked	Checked	Checked	Checked	Checked	Unchecked	Unchecked	Unchecked	Unchecked	Unchecked	Unchecked	Unchecked	Unchecked	No	0	Black African		Family		Yes	Yes	Yes	No	No	Yes	Unchecked	Checked	Unchecked	Unchecked	Unchecked	Checked	Unchecked	Unchecked	Unchecked	Unchecked	Unchecked	Unchecked	Unchecked
4261	More than 5 years.	Male	single		Unemployed, looking for work		Grade 11/Standard 9	No			Brick house	Checked	Checked	Checked	Unchecked	Checked	Unchecked	Unchecked	Unchecked	Unchecked	Checked	Unchecked	Unchecked	Unchecked	No	0	Black African		Family		Yes	Yes	Yes	No	No	Yes	Unchecked	Checked	Checked	Checked	Unchecked	Unchecked	Checked	Checked	Checked	Unchecked	Unchecked	Unchecked	Unchecked
7149	More than 5 years.	Male	single		Unemployed, looking for work		Grade 12/Standard 10/ Matric	Yes	Yes		Brick house	Unchecked	Checked	Unchecked	Unchecked	Unchecked	Unchecked	Unchecked	Unchecked	Unchecked	Unchecked	Unchecked	Unchecked	Unchecked	No	0	Black African		Business profit		Yes	Yes	No	Yes	Yes	No	Unchecked	Checked	Unchecked	Unchecked	Unchecked	Unchecked	Unchecked	Unchecked	Unchecked	Unchecked	Unchecked	Unchecked	Unchecked
4182		Male	single		Student/pupil/learner		Grade 11/Standard 9	No			Brick house	Checked	Checked	Checked	Checked	Checked	Unchecked	Checked	Unchecked	Unchecked	Unchecked	Unchecked	Unchecked	Unchecked	No	0	Black African		Family		Yes	Yes	Yes	No	No	Yes	Unchecked	Checked	Unchecked	Checked	Unchecked	Checked	Checked	Checked	Unchecked	Unchecked	Unchecked	Unchecked	Unchecked
3194	All my life.	Male	Not married or living together, but in a steady sexual relationship lasting more than 3 months		Student/pupil/learner		Further studies incomplete	No			Brick house	Checked	Checked	Checked	Checked	Checked	Unchecked	Unchecked	Unchecked	Unchecked	Unchecked	Unchecked	Unchecked	Unchecked	No	0	Black African		Family		Yes	Yes	Yes	No	No	Yes	Unchecked	Checked	Unchecked	Checked	Unchecked	Unchecked	Checked	Unchecked	Unchecked	Unchecked	Unchecked	Unchecked	Unchecked
3231	Less than 4 weeks	Male	single		Student/pupil/learner		Grade 10/Standard 8	Yes	No		Brick house	Checked	Unchecked	Unchecked	Unchecked	Unchecked	Unchecked	Unchecked	Unchecked	Unchecked	Unchecked	Unchecked	Unchecked	Unchecked	Yes, a member	0	Black African		Partner/spouse		Yes	Yes	No	Yes	Yes	No	Unchecked	Unchecked	Checked	Unchecked	Unchecked	Unchecked	Unchecked	Unchecked	Unchecked	Unchecked	Unchecked	Unchecked	Unchecked
3230	More than 5 years.	Male	single		Unemployed, not looking for work		Grade 10/Standard 8	Yes	Yes		Brick house	Unchecked	Unchecked	Checked	Unchecked	Unchecked	Unchecked	Unchecked	Unchecked	Unchecked	Unchecked	Unchecked	Unchecked	Unchecked	No	0	Black African		Social grant		Yes	No	No	Yes	No	No	Unchecked	Checked	Unchecked	Unchecked	Unchecked	Unchecked	Unchecked	Unchecked	Unchecked	Unchecked	Unchecked	Unchecked	Unchecked
789	All my life.	Male	single		Student/pupil/learner		Grade 12/Standard 10/ Matric	No			Brick house	Checked	Checked	Checked	Checked	Checked	Unchecked	Unchecked	Unchecked	Checked	Unchecked	Unchecked	Unchecked	Unchecked	No	0	Black African		Family		Yes	Yes	Yes	No	No	Yes	Unchecked	Checked	Checked	Checked	Checked	Checked	Checked	Unchecked	Unchecked	Unchecked	Checked	Checked	Unchecked
5768	More than 5 years.	Male	single		Unemployed, not looking for work		Grade 12/Standard 10/ Matric	No			Brick house	Checked	Unchecked	Checked	Unchecked	Checked	Unchecked	Unchecked	Unchecked	Unchecked	Unchecked	Unchecked	Unchecked	Unchecked	No	0	Black African		Salary/Wages from employer		Yes	No	Yes	Yes	Yes	No	Unchecked	Checked	Checked	Checked	Checked	Checked	Checked	Checked	Checked	Unchecked	Checked	Checked	Unchecked
8169	All my life.	Male	single		Student/pupil/learner		Grade 12/Standard 10/ Matric				Brick house	Checked	Checked	Checked	Checked	Checked	Unchecked	Unchecked	Unchecked	Unchecked	Unchecked	Unchecked	Unchecked	Unchecked	No	0	Black African		Family		Yes	Yes	Yes	No	No	Yes	Unchecked	Checked	Unchecked	Unchecked	Unchecked	Checked	Checked	Unchecked	Unchecked	Unchecked	Unchecked	Unchecked	Unchecked
4940	All my life.	Male	single		Student/pupil/learner		Grade 12/Standard 10/ Matric	No			Brick house	Checked	Checked	Checked	Checked	Checked	Unchecked	Checked	Unchecked	Checked	Unchecked	Checked	Unchecked	Unchecked	No	0	Black African		Family		Yes	Yes	Yes	No	No	No	Unchecked	Checked	Checked	Unchecked	Unchecked	Unchecked	Unchecked	Unchecked	Unchecked	Unchecked	Unchecked	Unchecked	Unchecked
3208	More than 5 years.	Male	single		Student/pupil/learner		Grade 10/Standard 8	No			Brick house	Checked	Checked	Checked	Checked	Checked	Unchecked	Unchecked	Unchecked	Checked	Checked	Unchecked	Unchecked	Unchecked	Yes, an active member	0	Black African		Family		Yes	No	Yes	No	Yes	Yes	Unchecked	Checked	Unchecked	Checked	Checked	Unchecked	Unchecked	Unchecked	Unchecked	Unchecked	Unchecked	Unchecked	Unchecked
3204	More than 5 years.	Male	single		Student/pupil/learner		Grade 10/Standard 8	No			Brick house	Checked	Unchecked	Checked	Checked	Checked	Unchecked	Unchecked	Unchecked	Checked	Checked	Unchecked	Unchecked	Unchecked	No	0	Black African		Family		Yes	Yes	Yes	No	No	Yes	Unchecked	Checked	Checked	Checked	Checked	Unchecked	Unchecked	Unchecked	Unchecked	Unchecked	Unchecked	Unchecked	Unchecked
4823	All my life.	Male	single		Student/pupil/learner		Grade 11/Standard 9	No			Brick house	Checked	Checked	Checked	Checked	Checked	Unchecked	Unchecked	Unchecked	Unchecked	Unchecked	Unchecked	Unchecked	Unchecked	No	0	Black African		Family		Yes	Yes	Yes	No	No	Yes	Unchecked	Checked	Unchecked	Unchecked	Unchecked	Checked	Checked	Unchecked	Unchecked	Unchecked	Unchecked	Unchecked	Unchecked
4752	All my life.	Male	single		Unemployed, looking for work		Grade 11/Standard 9	No			Brick house	Checked	Checked	Checked	Checked	Checked	Unchecked	Unchecked	Unchecked	Unchecked	Unchecked	Unchecked	Unchecked	Unchecked	Yes, a member	0	Black African		Family		Yes	Yes	Yes	Yes	No	Yes	Unchecked	Checked	Checked	Checked	Checked	Checked	Checked	Checked	Checked	Unchecked	Unchecked	Unchecked	Unchecked
5629	All my life.	Male	single		Student/pupil/learner		Grade 10/Standard 8	No			Brick house	Checked	Checked	Checked	Checked	Checked	Unchecked	Unchecked	Unchecked	Unchecked	Checked	Unchecked	Unchecked	Unchecked	Yes, an active member	0	Black African		Family		Yes	Yes	Yes	No	No	Yes	Unchecked	Checked	Unchecked	Unchecked	Unchecked	Unchecked	Checked	Unchecked	Unchecked	Unchecked	Unchecked	Unchecked	Unchecked
7319	More than 5 years.	Male	single		Unemployed, looking for work		Certificate course completed after school (Grade 12/Matric)	No			Flat	Checked	Unchecked	Unchecked	Unchecked	Checked	Unchecked	Unchecked	Unchecked	Unchecked	Unchecked	Unchecked	Unchecked	Unchecked	Yes, a member	0	Black African		Family		Yes	Yes	Yes	Yes	No	Yes	Unchecked	Checked	Unchecked	Checked	Unchecked	Unchecked	Checked	Checked	Checked	Unchecked	Unchecked	Unchecked	Unchecked
5598	All my life.	Male	single		Unemployed, looking for work		Grade 10/Standard 8	Yes	No	No food	Brick house	Checked	Checked	Checked	Checked	Unchecked	Unchecked	Unchecked	Unchecked	Unchecked	Unchecked	Unchecked	Unchecked	Unchecked	No	Yes	Black African		Social grant		Yes	Yes	Yes	Yes	No	Yes	Unchecked	Checked	Checked	Unchecked	Unchecked	Unchecked	Checked	Unchecked	Unchecked	Unchecked	Unchecked	Unchecked	Unchecked
4697	All my life.	Male	single		Sick/disabled and unable to work		Grade 12/Standard 10/ Matric	No			Brick house	Checked	Checked	Checked	Checked	Checked	Unchecked	Unchecked	Unchecked	Unchecked	Checked	Checked	Unchecked	Unchecked	Yes, a member	0	Black African		Family		Yes	Yes	Yes	No	No	Yes	Unchecked	Checked	Checked	Checked	Checked	Checked	Checked	Checked	Checked	Checked	Checked	Unchecked	Unchecked
970	All my life.	Male	single		Work in informal sector, looking for permanent work		Further studies incomplete	No			Shack (Mkhukhu)	Checked	Unchecked	Checked	Checked	Checked	Unchecked	Unchecked	Unchecked	Unchecked	Unchecked	Unchecked	Unchecked	Unchecked	No	0	Black African		Family		No	No	Yes	No	No	Yes	Unchecked	Checked	Unchecked	Unchecked	Unchecked	Unchecked	Unchecked	Unchecked	Unchecked	Unchecked	Unchecked	Unchecked	Unchecked
6058	Less than 4 weeks	Male	single		Unemployed, looking for work		Grade 11/Standard 9	Yes	Yes	No money to buy food	Brick house	Checked	Unchecked	Unchecked	Unchecked	Unchecked	Unchecked	Unchecked	Unchecked	Unchecked	Unchecked	Unchecked	Unchecked	Unchecked	Yes, a member	0	Black African		Family		Yes	Yes	Yes	Yes	No	Yes	Unchecked	Checked	Unchecked	Unchecked	Unchecked	Unchecked	Unchecked	Unchecked	Unchecked	Unchecked	Unchecked	Unchecked	Unchecked
4692	All my life.	Male	single		Student/pupil/learner		Grade 11/Standard 9	No			Brick house	Checked	Checked	Checked	Checked	Checked	Checked	Unchecked	Unchecked	Checked	Unchecked	Unchecked	Unchecked	Unchecked	Yes, an active member	0	Black African		Family		Yes	No	Yes	Yes	No	Yes	Unchecked	Checked	Unchecked	Unchecked	Unchecked	Unchecked	Unchecked	Unchecked	Unchecked	Unchecked	Unchecked	Unchecked	Unchecked
2774	More than 5 years.	Male	single		Unemployed, looking for work		Grade 12/Standard 10/ Matric	No			Brick house	Checked	Checked	Unchecked	Checked	Checked	Unchecked	Checked	Unchecked	Unchecked	Unchecked	Unchecked	Unchecked	Unchecked	No	0	Black African		Family		Yes	Yes	Yes	Yes	Yes	Yes	Unchecked	Checked	Unchecked	Checked	Checked	Unchecked	Checked	Unchecked	Unchecked	Unchecked	Unchecked	Unchecked	Unchecked
1272	All my life.	Male	single		Student/pupil/learner		Grade 11/Standard 9	No			Brick house	Checked	Unchecked	Checked	Checked	Checked	Unchecked	Unchecked	Unchecked	Unchecked	Unchecked	Unchecked	Unchecked	Unchecked	No	0	Black African		Family		No	Yes	No	No	No	Yes	Unchecked	Checked	Unchecked	Unchecked	Unchecked	Unchecked	Unchecked	Unchecked	Unchecked	Unchecked	Unchecked	Unchecked	Unchecked
8148	All my life.	Male	single		Unemployed, looking for work		Grade 12/Standard 10/ Matric	Yes	Yes	No food	Brick house	Checked	Checked	Checked	Checked	Checked	Unchecked	Unchecked	Unchecked	Unchecked	Checked	Unchecked	Unchecked	Unchecked	No	0	Black African		Family		Yes	Yes	Yes	No	No	Yes	Unchecked	Checked	Unchecked	Unchecked	Unchecked	Checked	Checked	Unchecked	Checked	Unchecked	Unchecked	Unchecked	Unchecked
5910	More than 1 year, but less than 5 years.	Male	single		Student/pupil/learner		Grade 11/Standard 9	No			Brick house	Unchecked	Checked	Checked	Checked	Checked	Unchecked	Unchecked	Unchecked	Unchecked	Checked	Unchecked	Unchecked	Unchecked	Yes, a member	0	Black African		Family		Yes	Yes	Yes	Yes	Yes	Yes	Unchecked	Unchecked	Unchecked	Checked	Unchecked	Unchecked	Unchecked	Unchecked	Unchecked	Unchecked	Unchecked	Unchecked	Unchecked
4698	More than 5 years.	Male	single		Unemployed, looking for work		Grade 7/Standard 5	No			Brick house	Checked	Checked	Checked	Checked	Checked	Unchecked	Unchecked	Unchecked	Unchecked	Unchecked	Unchecked	Unchecked	Unchecked	No	0	Black African		Family		No	No	No	Yes	No	No	Unchecked	Unchecked	Checked	Checked	Unchecked	Checked	Unchecked	Unchecked	Unchecked	Unchecked	Unchecked	Unchecked	Unchecked
4859	All my life.	Male	single		Student/pupil/learner		Grade 11/Standard 9	No			Wendy house/Backyard(zozo)/Bungalow	Checked	Checked	Checked	Checked	Checked	Unchecked	Unchecked	Unchecked	Unchecked	Unchecked	Unchecked	Unchecked	Unchecked	Yes, a member	0	Black African		Family		Yes	Yes	Yes	Yes	Yes	Yes	Unchecked	Checked	Checked	Checked	Checked	Unchecked	Unchecked	Unchecked	Unchecked	Unchecked	Unchecked	Unchecked	Unchecked
1038	More than 1 year, but less than 5 years.	Male	single		Student/pupil/learner		Grade 10/Standard 8	No			Brick house	Checked	Checked	Checked	Checked	Checked	Unchecked	Unchecked	Unchecked	Unchecked	Checked	Unchecked	Unchecked	Unchecked	Yes, a member	0	Black African		Family		Yes	No	Yes	No	No	Yes	Unchecked	Checked	Unchecked	Unchecked	Checked	Checked	Unchecked	Unchecked	Unchecked	Unchecked	Unchecked	Unchecked	Unchecked
8130	All my life.	Male	single		Student/pupil/learner		Grade 12/Standard 10/ Matric	Yes	Yes	No money to buy food	Brick house	Checked	Checked	Checked	Checked	Checked	Unchecked	Unchecked	Unchecked	Unchecked	Checked	Unchecked	Unchecked	Unchecked	No	0	Black African		Family		Yes	Yes	Yes	No	No	Yes	Unchecked	Checked	Unchecked	Unchecked	Unchecked	Checked	Checked	Unchecked	Unchecked	Unchecked	Unchecked	Unchecked	Unchecked
5049	All my life.	Male	single		Student/pupil/learner		Grade 12/Standard 10/ Matric	No			Shack (Mkhukhu)	Unchecked	Unchecked	Unchecked	Unchecked	Unchecked	Unchecked	Unchecked	Unchecked	Unchecked	Unchecked	Unchecked	Unchecked	Unchecked	No		Black African		Family		Yes		No	No	Yes	Yes	Unchecked	Checked	Unchecked	Unchecked	Unchecked	Unchecked	Unchecked	Unchecked	Unchecked	Unchecked	Unchecked	Unchecked	Unchecked
4019	All my life.	Male	single		Unemployed, not looking for work		Grade 11/Standard 9	No			Shack (Mkhukhu)	Checked	Checked	Checked	Checked	Unchecked	Unchecked	Unchecked	Unchecked	Unchecked	Unchecked	Unchecked	Unchecked	Unchecked	No	Yes	Black African		Family		Yes	Yes	Yes	No	Yes	Yes	Unchecked	Checked	Checked	Unchecked	Unchecked	Unchecked	Unchecked	Unchecked	Unchecked	Unchecked	Unchecked	Unchecked	Unchecked
2630	More than 5 years.	Male	single		Student/pupil/learner		Grade 11/Standard 9	No			Brick house	Checked	Checked	Checked	Checked	Unchecked	Checked	Unchecked	Unchecked	Unchecked	Unchecked	Unchecked	Unchecked	Unchecked	No	0	Black African		Family		Yes	Yes	Yes	No	No	Yes	Checked	Checked	Checked	Checked	Unchecked	Checked	Unchecked	Checked	Checked	Unchecked	Unchecked	Unchecked	Unchecked
7415	All my life.	Male	single		Student/pupil/learner		Grade 12/Standard 10/ Matric	No			Brick house	Unchecked	Checked	Unchecked	Checked	Unchecked	Unchecked	Unchecked	Unchecked	Unchecked	Checked	Unchecked	Unchecked	Unchecked	Yes, a member	0	Black African		Family		Yes	Yes	No	No	No	Yes	Unchecked	Checked	Unchecked	Unchecked	Unchecked	Unchecked	Checked	Unchecked	Unchecked	Unchecked	Unchecked	Unchecked	Unchecked
447	All my life.	Male	single		Student/pupil/learner		Grade 12/Standard 10/ Matric	No			Brick house	Checked	Checked	Checked	Checked	Unchecked	Unchecked	Unchecked	Unchecked	Unchecked	Unchecked	Unchecked	Unchecked	Unchecked	Yes, a member	0	Black African		Family		Yes	Yes	No	No	No	No	Unchecked	Checked	Unchecked	Unchecked	Unchecked	Checked	Unchecked	Unchecked	Unchecked	Unchecked	Unchecked	Unchecked	Unchecked
5340	All my life.	Male	single		Unemployed, looking for work		Grade 9 /Standard 7	No			Brick house	Checked	Checked	Checked	Checked	Checked	Unchecked	Unchecked	Unchecked	Unchecked	Unchecked	Unchecked	Unchecked	Unchecked	No	0	Black African		Family		Yes	Yes	No	No	No	Yes	Unchecked	Checked	Unchecked	Unchecked	Unchecked	Unchecked	Unchecked	Unchecked	Unchecked	Unchecked	Unchecked	Unchecked	Unchecked
4262	All my life.	Male	Not married, but living with sexual partner/boyfriend/girlfriend		Student/pupil/learner		Grade 10/Standard 8	No			Wendy house/Backyard(zozo)/Bungalow	Checked	Checked	Checked	Checked	Checked	Unchecked	Unchecked	Unchecked	Checked	Checked	Checked	Unchecked	Unchecked	Yes, a member	0	Black African		Family		No	Yes	Yes	No	No	Yes	Unchecked	Unchecked	Unchecked	Checked	Unchecked	Unchecked	Unchecked	Unchecked	Unchecked	Unchecked	Unchecked	Unchecked	Unchecked
5000	All my life.	Male	single		Student/pupil/learner		Grade 11/Standard 9	No			Brick house	Checked	Checked	Checked	Checked	Checked	Unchecked	Unchecked	Unchecked	Checked	Checked	Unchecked	Unchecked	Unchecked	No	0	Black African		Family		Yes	No	Yes	Yes	No	Yes	Unchecked	Checked	Checked	Unchecked	Unchecked	Checked	Checked	Unchecked	Unchecked	Unchecked	Unchecked	Unchecked	Unchecked
8083	All my life.	Male	single		Student/pupil/learner		Grade 10/Standard 8	No			Brick house	Checked	Unchecked	Unchecked	Checked	Checked	Unchecked	Unchecked	Unchecked	Unchecked	Checked	Checked	Unchecked	Unchecked	No	0	Black African		Family		Yes	No	No	Yes	Yes	Yes	Unchecked	Checked	Checked	Unchecked	Checked	Checked	Checked	Unchecked	Unchecked	Unchecked	Checked	Unchecked	Unchecked
3603	More than 5 years.	Male	single		Unemployed, looking for work		Grade 9 /Standard 7	Yes	No	No money to buy food	Flat	Checked	Unchecked	Unchecked	Unchecked	Unchecked	Unchecked	Unchecked	Unchecked	Unchecked	Unchecked	Unchecked	Unchecked	Unchecked	Yes, an active member	0	Black African		Social grant		Yes	Yes	Yes	No	No	Yes	Checked	Unchecked	Unchecked	Unchecked	Unchecked	Unchecked	Unchecked	Unchecked	Unchecked	Unchecked	Unchecked	Unchecked	Unchecked
4082	All my life.	Male	single		Student/pupil/learner		Grade 10/Standard 8	No			Brick house	Checked	Unchecked	Unchecked	Checked	Unchecked	Unchecked	Unchecked	Unchecked	Unchecked	Unchecked	Unchecked	Unchecked	Unchecked	No	0	Black African		Family		Yes	Yes	Yes	No	No	Yes	Unchecked	Unchecked	Unchecked	Unchecked	Unchecked	Unchecked	Checked	Unchecked	Unchecked	Unchecked	Unchecked	Unchecked	Unchecked
4726	All my life.	Male	Not married, but living with sexual partner/boyfriend/girlfriend		Student/pupil/learner		Grade 12/Standard 10/ Matric	No			Brick house	Checked	Checked	Checked	Checked	Unchecked	Unchecked	Unchecked	Unchecked	Checked	Unchecked	Unchecked	Unchecked	Unchecked	No	0	Black African		Family		Yes	Yes	Yes	No	No	Yes	Unchecked	Checked	Unchecked	Unchecked	Unchecked	Unchecked	Unchecked	Unchecked	Unchecked	Unchecked	Unchecked	Unchecked	Unchecked
5167	All my life.	Male	single		Unemployed, looking for work		Diploma/Degree post school completed	No			Flat	Unchecked	Unchecked	Unchecked	Checked	Unchecked	Unchecked	Unchecked	Unchecked	Unchecked	Unchecked	Unchecked	Unchecked	Unchecked	Yes, an active member	0	Black African		Family		Yes	Yes	Yes	No	No	Yes	Unchecked	Checked	Checked	Checked	Checked	Checked	Checked	Unchecked	Unchecked	Unchecked	Unchecked	Unchecked	Unchecked
5443	All my life.	Male	single		Student/pupil/learner		Grade 11/Standard 9	No			Brick house	Checked	Checked	Checked	Checked	Checked	Unchecked	Unchecked	Unchecked	Unchecked	Unchecked	Unchecked	Unchecked	Unchecked	No	0	Black African		Family		Yes	No	Yes	No	No	Yes	Unchecked	Checked	Checked	Checked	Checked	Unchecked	Unchecked	Unchecked	Checked	Unchecked	Unchecked	Unchecked	Unchecked
2980	Less than 4 weeks	Male	single		Unemployed, looking for work		No schooling	Yes	Yes	No food	Brick house	Checked	Unchecked	Unchecked	Unchecked	Unchecked	Unchecked	Unchecked	Unchecked	Unchecked	Unchecked	Unchecked	Unchecked	Unchecked		0	Black African		Social grant		Yes	Yes	Yes	Yes	Yes	No	Unchecked	Checked	Unchecked	Unchecked	Unchecked	Unchecked	Unchecked	Unchecked	Unchecked	Unchecked	Unchecked	Unchecked	Unchecked
8177	All my life.	Male	single		Student/pupil/learner		Grade 12/Standard 10/ Matric	No			Flat	Checked	Unchecked	Checked	Checked	Checked	Unchecked	Unchecked	Unchecked	Unchecked	Unchecked	Unchecked	Unchecked	Unchecked	Yes, a member	0	Black African		Family		Yes	Yes	Yes	Yes	No	Yes	Unchecked	Checked	Unchecked	Checked	Unchecked	Checked	Unchecked	Checked	Checked	Checked	Unchecked	Checked	Unchecked
4156	More than 5 years.	Male	single		Student/pupil/learner		Grade 12/Standard 10/ Matric	No			Brick house	Checked	Checked	Checked	Checked	Checked	Unchecked	Checked	Checked	Checked	Unchecked	Unchecked	Unchecked	Unchecked	No	0	Black African		Family		Yes	Yes	Yes		No	Yes	Unchecked	Checked	Checked	Unchecked	Unchecked	Unchecked	Unchecked	Unchecked	Unchecked	Unchecked	Unchecked	Unchecked	Unchecked
5384	All my life.	Male	single		Student/pupil/learner		Grade 11/Standard 9	No			Brick house	Checked	Checked	Checked	Checked	Checked	Unchecked	Unchecked	Unchecked	Unchecked	Checked	Unchecked	Unchecked	Unchecked	Yes, a member	0	Black African		Family		Yes	Yes		No	No	Yes	Unchecked	Checked	Checked	Checked	Checked	Checked	Unchecked	Checked	Checked	Checked	Unchecked	Unchecked	Unchecked
2969	All my life.	Male	single		Unemployed, looking for work		Grade 12/Standard 10/ Matric	No			Brick house	Checked	Checked	Checked	Checked	Checked	Unchecked	Unchecked	Unchecked	Unchecked	Checked	Unchecked	Unchecked	Unchecked	No	0	Black African		Family		Yes	Yes	Yes	No	No	No	Unchecked	Checked	Unchecked	Unchecked	Unchecked	Unchecked	Unchecked	Unchecked	Unchecked	Unchecked	Unchecked	Unchecked	Unchecked
5908	More than 6 months but less than a year	Male	single		Employed part time (if none of the above) (less than 40 hours per week)		Grade 12/Standard 10/ Matric	No			Brick house	Unchecked	Unchecked	Unchecked	Checked	Unchecked	Unchecked	Unchecked	Unchecked	Unchecked	Unchecked	Unchecked	Unchecked	Unchecked	Yes, an active member	0	Black African		Business profit		Yes	Yes	Yes	No	No	Yes	Unchecked	Unchecked	Unchecked	Unchecked	Unchecked	Unchecked	Unchecked	Unchecked	Unchecked	Unchecked	Unchecked	Unchecked	Unchecked
2331	Less than 4 weeks	Male	single		Housewife, homemaker, not looking for work		Grade 11/Standard 9	Yes	No	No money to buy food	Flat	Checked	Checked	Unchecked	Unchecked	Unchecked	Unchecked	Unchecked	Unchecked	Unchecked	Unchecked	Unchecked	Unchecked	Unchecked	Yes, a member	Yes	Black African		Social grant		No	No	No	Yes	No		Checked	Unchecked	Unchecked	Unchecked	Unchecked	Unchecked	Unchecked	Unchecked	Unchecked	Unchecked	Unchecked	Unchecked	Unchecked
325	More than 1 year, but less than 5 years.	Male	single		Unemployed, looking for work		Grade 12/Standard 10/ Matric	Yes		No food	Brick house	Checked	Unchecked	Unchecked	Checked	Unchecked	Unchecked	Unchecked	Unchecked	Unchecked	Unchecked	Unchecked	Unchecked	Unchecked	No	0	Black African		Family		Yes	Yes	Yes	Yes	No	Yes	Unchecked	Checked	Unchecked	Checked	Unchecked	Unchecked	Unchecked	Unchecked	Unchecked	Unchecked	Unchecked	Unchecked	Unchecked
2681	More than 5 years.	Male	single		Student/pupil/learner		Further studies incomplete	No			Brick house	Checked	Checked	Checked	Checked	Checked	Unchecked	Unchecked	Unchecked	Unchecked	Unchecked	Unchecked	Unchecked	Unchecked	No	0	Black African		Family		Yes	Yes	Yes	No	No	No	Unchecked	Checked	Unchecked	Unchecked	Unchecked	Unchecked	Unchecked	Unchecked	Unchecked	Unchecked	Unchecked	Unchecked	Unchecked
2745	All my life.	Male	single		Employed part time (if none of the above) (less than 40 hours per week)		Grade 12/Standard 10/ Matric	No			Brick house	Checked	Unchecked	Checked	Checked	Unchecked	Unchecked	Unchecked	Unchecked	Checked	Unchecked	Unchecked	Unchecked	Unchecked	No	0	Black African		Family		Yes	Yes	Yes	No	No	Yes	Unchecked	Checked	Unchecked	Checked	Unchecked	Checked	Checked	Unchecked	Unchecked	Unchecked	Unchecked	Unchecked	Unchecked
5484	More than 5 years.	Male	single		Student/pupil/learner		Grade 11/Standard 9	No			Brick house	Checked	Checked	Checked	Checked	Checked	Unchecked	Checked	Unchecked	Checked	Unchecked	Unchecked	Unchecked	Unchecked	No	0	Black African		Family		Yes	Yes	Yes	No	No	Yes	Unchecked	Checked	Unchecked	Checked	Checked	Unchecked	Unchecked	Unchecked	Unchecked	Unchecked	Unchecked	Unchecked	Unchecked
2439	All my life.	Male	single		Employed part time (if none of the above) (less than 40 hours per week)		Diploma/Degree post school completed	No			Brick house	Checked	Unchecked	Checked	Checked	Checked	Unchecked	Unchecked	Checked	Checked	Unchecked	Unchecked	Unchecked	Unchecked	Yes, an active member	Yes	Black African		Salary/Wages from employer		Yes	Yes	Yes	No	No	Yes	Unchecked	Checked	Unchecked	Checked	Unchecked	Unchecked	Checked	Unchecked	Checked	Unchecked	Checked	Checked	Unchecked
3200	All my life.	Male	single		Student/pupil/learner		Grade 12/Standard 10/ Matric	No			Brick house	Checked	Checked	Checked	Checked	Checked	Unchecked	Unchecked	Unchecked	Unchecked	Unchecked	Unchecked	Unchecked	Unchecked	No	0	Black African		Family		Yes	Yes	Yes	No	No	Yes	Unchecked	Checked	Unchecked	Unchecked	Unchecked	Unchecked	Unchecked	Unchecked	Unchecked	Unchecked	Unchecked	Unchecked	Unchecked
8079	All my life.	Male	single		Unemployed, looking for work		Grade 9 /Standard 7	Yes	Yes		Brick house	Unchecked	Checked	Unchecked	Checked	Unchecked	Unchecked	Unchecked	Unchecked	Unchecked	Checked	Checked	Unchecked	Unchecked	No	0	Black African		Family		Yes	Yes	No		Yes	Yes	Unchecked	Checked	Checked	Unchecked	Checked	Checked	Checked	Unchecked	Unchecked	Unchecked	Unchecked	Unchecked	Unchecked
8100	All my life.	Male	single		Student/pupil/learner		Grade 11/Standard 9	No			Brick house	Checked	Checked	Checked	Checked	Checked	Unchecked	Unchecked	Unchecked	Unchecked	Checked	Unchecked	Unchecked	Unchecked	No	0	Black African		Family		Yes	Yes	Yes	No	No	No	Unchecked	Checked	Checked	Checked	Unchecked	Checked	Checked	Unchecked	Unchecked	Unchecked	Unchecked	Unchecked	Unchecked
5808	All my life.	Male	single		Student/pupil/learner		Grade 12/Standard 10/ Matric	Yes	Yes	No money to buy food	Brick house	Checked	Checked	Checked	Checked	Checked	Unchecked	Unchecked	Unchecked	Unchecked	Unchecked	Unchecked	Unchecked	Unchecked	No	0	Black African		Family		Yes	Yes	Yes	No	No	No	Unchecked	Checked	Unchecked	Unchecked	Unchecked	Unchecked	Unchecked	Unchecked	Unchecked	Unchecked	Unchecked	Unchecked	Unchecked
2965	All my life.	Male	single		Student/pupil/learner		Grade 11/Standard 9	No			Brick house	Checked	Checked	Checked	Checked	Checked	Unchecked	Checked	Checked	Checked	Unchecked	Unchecked	Unchecked	Unchecked	Yes, an active member	0	Black African		Family		Yes	Yes	Yes	No	No	Yes	Unchecked	Checked	Unchecked	Checked	Unchecked	Checked	Checked	Unchecked	Checked	Unchecked	Unchecked	Unchecked	Unchecked
279	All my life.	Male	single		Student/pupil/learner		Grade 11/Standard 9	No			Brick house	Checked	Checked	Checked	Checked	Checked	Unchecked	Unchecked	Unchecked	Unchecked	Unchecked	Unchecked	Unchecked	Unchecked	No	0	Black African		Family		Yes	Yes	Yes	No	No	No	Unchecked	Checked	Unchecked	Unchecked	Unchecked	Unchecked	Unchecked	Unchecked	Unchecked	Unchecked	Unchecked	Unchecked	Unchecked
1962	More than 1 year, but less than 5 years.	Male	single		Unemployed, looking for work		Grade 12/Standard 10/ Matric	No			Brick house	Checked	Unchecked	Unchecked	Checked	Unchecked	Unchecked	Unchecked	Unchecked	Unchecked	Unchecked	Unchecked	Unchecked	Unchecked	No	0	Black African		Other, specify	Hustling	Yes	Yes	Yes	Yes	No	Yes	Unchecked	Checked	Unchecked	Checked	Unchecked	Checked	Unchecked	Unchecked	Unchecked	Unchecked	Unchecked	Unchecked	Unchecked
7402	More than 1 year, but less than 5 years.	Male	Not married, but living with sexual partner/boyfriend/girlfriend		Student/pupil/learner		Grade 10/Standard 8	No			Brick house	Unchecked	Unchecked	Unchecked	Unchecked	Unchecked	Unchecked	Unchecked	Unchecked	Unchecked	Unchecked	Unchecked	Unchecked	Unchecked	Yes, a member	Yes	Black African		Social grant		Yes	Yes	Yes	Yes	No	Yes	Unchecked	Unchecked	Unchecked	Unchecked	Unchecked	Unchecked	Unchecked	Unchecked	Unchecked	Unchecked	Unchecked	Unchecked	Unchecked
936	All my life.	Male	single		Unemployed, not looking for work		Further studies incomplete	No			Brick house	Checked	Checked	Checked	Unchecked	Unchecked	Unchecked	Checked	Unchecked	Checked	Unchecked	Checked	Unchecked	Unchecked	Yes, an active member	0	Black African		Family		Yes	Yes	Yes	No	Yes		Unchecked	Checked	Unchecked	Unchecked	Unchecked	Unchecked	Unchecked	Unchecked	Unchecked	Unchecked	Unchecked	Unchecked	Unchecked
3288	All my life.	Male	single		Student/pupil/learner		Grade 12/Standard 10/ Matric	No			Brick house	Checked	Checked	Checked	Checked	Checked	Unchecked	Unchecked	Unchecked	Checked	Unchecked	Unchecked	Unchecked	Unchecked	Yes, an active member	0	Black African		Family		Yes	No	Yes	No	No	Yes	Unchecked	Checked	Checked	Checked	Checked	Checked	Checked	Unchecked	Unchecked	Unchecked	Unchecked	Unchecked	Unchecked
2864	All my life.	Male	single		Employed full time (40 hours or more per week)		Grade 12/Standard 10/ Matric	No			Brick house	Checked	Checked	Checked	Checked	Checked	Unchecked	Unchecked	Unchecked	Checked	Unchecked	Checked	Unchecked	Unchecked	Yes, a member	0	Black African		Salary/Wages from employer		Yes	Yes	No	No	No	No	Unchecked	Unchecked	Unchecked	Checked	Unchecked	Unchecked	Unchecked	Unchecked	Unchecked	Unchecked	Unchecked	Unchecked	Unchecked
5219	More than a month, but less than 6 months	Male	single		Unemployed, looking for work		Grade 12/Standard 10/ Matric	No			Brick house	Unchecked	Unchecked	Checked	Unchecked	Unchecked	Unchecked	Unchecked	Unchecked	Unchecked	Unchecked	Unchecked	Unchecked	Unchecked	No	0	Black African		Salary/Wages from employer		Yes	No	No	Yes	Yes	Yes	Unchecked	Unchecked	Unchecked	Unchecked	Unchecked	Unchecked	Unchecked	Checked	Unchecked	Unchecked	Unchecked	Unchecked	Unchecked
2859	All my life.	Male	single		Student/pupil/learner		Grade 10/Standard 8	No			Brick house	Checked	Checked	Checked	Checked	Checked	Unchecked	Checked	Unchecked	Checked	Checked	Unchecked	Unchecked	Unchecked	No	0	Black African		Family		Yes	No	Yes	No	No	Yes	Unchecked	Checked	Checked	Checked	Unchecked	Unchecked	Checked	Unchecked	Unchecked	Unchecked	Unchecked	Unchecked	Unchecked
2861	All my life.	Male	single		Unemployed, looking for work		Grade 10/Standard 8	Yes	No	No money to buy food	Flat	Checked	Checked	Checked	Checked	Unchecked	Unchecked	Unchecked	Unchecked	Unchecked	Unchecked	Unchecked	Unchecked	Unchecked	No	0	Black African		Partner/spouse		Yes	No	Yes	No	No	Yes	Unchecked	Checked	Unchecked	Checked	Unchecked	Checked	Checked	Unchecked	Unchecked	Unchecked	Unchecked	Unchecked	Unchecked
4397	All my life.	Male	single		Student/pupil/learner		Grade 12/Standard 10/ Matric	No			Brick house	Checked	Checked	Checked	Checked	Checked	Unchecked	Unchecked	Unchecked	Unchecked	Unchecked	Unchecked	Unchecked	Unchecked	No	0	Black African		Family		Yes	No	Yes	No	No	Yes	Unchecked	Checked	Checked	Checked	Checked	Checked	Checked	Checked	Checked	Unchecked	Checked	Unchecked	Unchecked
7401	More than 1 year, but less than 5 years.	Male	single		Unemployed, looking for work		Grade 12/Standard 10/ Matric	Yes	Yes	No money to buy food	Flat	Unchecked	Unchecked	Unchecked	Checked	Unchecked	Unchecked	Unchecked	Unchecked	Unchecked	Unchecked	Unchecked	Unchecked	Unchecked	Yes, a member	0	Black African		Social grant		Yes	Yes	Yes	No	No	Yes	Unchecked	Checked	Unchecked	Unchecked	Unchecked	Unchecked	Unchecked	Unchecked	Unchecked	Unchecked	Unchecked	Unchecked	Unchecked
4421	More than 5 years.	Male	single		Unemployed, looking for work		Grade 12/Standard 10/ Matric	No			Brick house	Unchecked	Checked	Checked	Checked	Checked	Unchecked	Unchecked	Unchecked	Unchecked	Checked	Unchecked	Unchecked	Unchecked	No	0	Black African		Family		Yes	Yes	Yes	No		Yes	Unchecked	Checked	Unchecked	Unchecked	Checked	Unchecked	Checked	Unchecked	Unchecked	Unchecked	Unchecked	Unchecked	Unchecked
1216	All my life.	Male	single		Student/pupil/learner		Grade 12/Standard 10/ Matric	No			Brick house	Checked	Checked	Checked	Checked	Checked	Unchecked	Unchecked	Unchecked	Unchecked	Checked	Unchecked	Unchecked	Unchecked	No	0	Black African		Family		Yes	Yes	Yes	No	No	Yes	Unchecked	Checked	Checked	Checked	Unchecked	Checked	Unchecked	Unchecked	Unchecked	Unchecked	Unchecked	Unchecked	Unchecked
2828	More than 5 years.	Male	single		Housewife, homemaker, looking for work		Grade 11/Standard 9	Yes	Yes	No food	Brick house	Checked	Checked	Checked	Checked	Checked	Unchecked	Unchecked	Unchecked	Unchecked	Checked	Unchecked	Unchecked	Unchecked	No	Yes	Black African		Social grant		Yes	Yes	Yes	No	No	Yes	Unchecked	Checked	Checked	Unchecked	Unchecked	Checked	Unchecked	Unchecked	Unchecked	Unchecked	Unchecked	Unchecked	Unchecked
8205	All my life.	Male	single		Work in informal sector, not looking for permanent work		Grade 9 /Standard 7				Brick house	Unchecked	Unchecked	Checked	Unchecked	Unchecked	Unchecked	Unchecked	Unchecked	Unchecked	Unchecked	Unchecked	Unchecked	Unchecked	Yes, a member	0	Black African		Family		Yes	No	No		No	No	Unchecked	Checked	Unchecked	Unchecked	Unchecked	Unchecked	Unchecked	Unchecked	Unchecked	Unchecked	Unchecked	Unchecked	Unchecked
2809	All my life.	Male	single		Unemployed, looking for work		Grade 12/Standard 10/ Matric	No			Brick house	Checked	Checked	Checked	Checked	Checked	Unchecked	Unchecked	Unchecked	Unchecked	Unchecked	Unchecked	Unchecked	Unchecked	No	0	Black African		Family		Yes	Yes	Yes	No	No	No	Unchecked	Checked	Unchecked	Unchecked	Unchecked	Unchecked	Unchecked	Unchecked	Unchecked	Unchecked	Unchecked	Unchecked	Unchecked
8191	All my life.	Male	single		Student/pupil/learner		Grade 11/Standard 9	No			Brick house	Checked	Checked	Checked	Checked	Checked	Unchecked	Unchecked	Unchecked	Checked	Checked	Unchecked	Unchecked	Unchecked	Yes, a member	Yes	Black African		Social grant		Yes	Yes	No	No	No	Yes	Unchecked	Checked	Unchecked	Unchecked	Checked	Unchecked	Unchecked	Unchecked	Unchecked	Unchecked	Unchecked	Unchecked	Unchecked
5319	More than 5 years.	Male	Not married, but living with sexual partner/boyfriend/girlfriend		Work in informal sector, looking for permanent work		Grade 12/Standard 10/ Matric	No			Brick house	Checked	Checked	Checked	Checked	Checked	Unchecked	Unchecked	Unchecked	Unchecked	Checked	Checked	Unchecked	Unchecked	No	0	Black African		Salary/Wages from employer		Yes	Yes	Yes	No	No	Yes	Unchecked	Checked	Unchecked	Unchecked	Unchecked	Unchecked	Unchecked	Unchecked	Checked	Unchecked	Unchecked	Unchecked	Unchecked
4710	All my life.	Male	single		Student/pupil/learner		Grade 11/Standard 9	Yes	No	No money to buy food	Wendy house/Backyard(zozo)/Bungalow	Checked	Checked	Checked	Checked	Checked	Unchecked	Unchecked	Unchecked	Unchecked	Checked	Unchecked	Unchecked	Unchecked	Yes, a member	0	Black African		Family		Yes	No	Yes	No	No	Yes	Unchecked	Checked	Checked	Checked	Checked	Checked	Unchecked	Unchecked	Unchecked	Unchecked	Unchecked	Unchecked	Unchecked
4747	More than 5 years.	Male	single		Student/pupil/learner		Further studies incomplete	No			Brick house	Checked	Checked	Checked	Checked	Checked	Unchecked	Unchecked	Unchecked	Unchecked	Checked	Checked	Unchecked	Unchecked	Yes, a member	0	Black African		Family		Yes	Yes	Yes	No	No	Yes	Unchecked	Checked	Checked	Unchecked	Checked	Checked	Checked	Checked	Checked	Unchecked	Unchecked	Unchecked	Unchecked
7422	More than 5 years.	Male	single		Unemployed, looking for work		Grade 12/Standard 10/ Matric	Yes	Yes	No food		Checked	Checked	Unchecked	Checked	Unchecked	Unchecked	Unchecked	Unchecked	Unchecked	Unchecked	Unchecked	Unchecked	Unchecked		0	Black African				Yes	Yes	Yes	No	Yes	Yes	Checked	Checked	Checked	Checked	Unchecked	Unchecked	Unchecked	Unchecked	Unchecked	Unchecked	Unchecked	Unchecked	Unchecked
4376	More than 5 years.	Male	single		Student/pupil/learner		Grade 12/Standard 10/ Matric	No			Brick house	Checked	Checked	Checked	Checked	Unchecked	Unchecked	Unchecked	Unchecked	Unchecked	Unchecked	Unchecked	Unchecked	Unchecked	Yes, a member	0	Black African		Family		Yes	Yes	Yes	No	Yes	No	Unchecked	Checked	Checked	Checked	Unchecked	Unchecked	Unchecked	Unchecked	Unchecked	Unchecked	Unchecked	Unchecked	Unchecked
4606	All my life.	Male	Not married or living together, but in a steady sexual relationship lasting more than 3 months		Unemployed, looking for work		Grade 12/Standard 10/ Matric	No			Brick house	Checked	Checked	Checked	Checked	Checked	Unchecked	Unchecked	Unchecked	Unchecked	Unchecked	Unchecked	Unchecked	Unchecked	No	0	Black African		Family		Yes	Yes	Yes	No	No	Yes	Unchecked	Unchecked	Checked	Unchecked	Unchecked	Unchecked	Checked	Unchecked	Unchecked	Unchecked	Unchecked	Unchecked	Unchecked
4850	All my life.	Male	single		Unemployed, looking for work		Grade 12/Standard 10/ Matric	No			Brick house	Checked	Checked	Checked	Checked	Checked	Unchecked	Unchecked	Unchecked	Unchecked	Unchecked	Unchecked	Unchecked	Unchecked	No	Yes	Black African		Family		Yes	No	Yes	No	No	Yes	Unchecked	Checked	Checked	Checked	Checked	Unchecked	Checked	Unchecked	Checked	Checked	Unchecked	Unchecked	Unchecked
5895	All my life.	Male	single		Student/pupil/learner		Grade 12/Standard 10/ Matric	No	No		Brick house	Checked	Checked	Checked	Checked	Checked	Unchecked	Unchecked	Unchecked	Unchecked	Unchecked	Unchecked	Unchecked	Unchecked	No	0	Black African		Family		Yes	Yes	Yes	No	No	No	Unchecked	Checked	Checked	Checked	Checked	Checked	Checked	Checked	Checked	Unchecked	Unchecked	Unchecked	Unchecked
2328	More than 1 year, but less than 5 years.	Male	single		Housewife, homemaker, not looking for work		Grade 12/Standard 10/ Matric	Yes	Yes	No food	Flat	Checked	Unchecked	Unchecked	Unchecked	Unchecked	Unchecked	Unchecked	Unchecked	Unchecked	Unchecked	Unchecked	Unchecked	Unchecked	No	Yes	Black African		Social grant		No	No	No	No	Yes	No	Checked	Unchecked	Unchecked	Unchecked	Unchecked	Unchecked	Unchecked	Unchecked	Unchecked	Unchecked	Unchecked	Unchecked	Unchecked
4750	All my life.	Male	single		Unemployed, looking for work		Grade 12/Standard 10/ Matric	No			Brick house	Checked	Checked	Checked	Checked	Checked	Unchecked	Unchecked	Unchecked	Unchecked	Unchecked	Unchecked	Unchecked	Unchecked	Yes, a member	0	Black African		Family		Yes	Yes	Yes	No	Yes	Yes	Unchecked	Checked	Checked	Checked	Unchecked	Checked	Unchecked	Unchecked	Unchecked	Checked	Checked	Checked	Checked
4520	All my life.	Male	single		Student/pupil/learner		Grade 12/Standard 10/ Matric	No			Brick house	Checked	Checked	Checked	Checked	Checked	Unchecked	Unchecked	Unchecked	Unchecked	Unchecked	Unchecked	Unchecked	Unchecked	Yes, an active member	0	Black African		Family		Yes	Yes	Yes	No	No	Yes	Unchecked	Checked	Checked	Checked	Unchecked	Unchecked	Checked	Unchecked	Checked	Unchecked	Unchecked	Unchecked	Unchecked
1585	All my life.	Male	single		Unemployed, looking for work		Grade 12/Standard 10/ Matric	No			Brick house	Checked	Checked	Unchecked	Checked	Checked	Unchecked	Unchecked	Unchecked	Checked	Unchecked	Unchecked	Unchecked	Unchecked	No	0	Black African		Family		Yes	Yes	Yes	No	No	No	Unchecked	Checked	Unchecked	Unchecked	Unchecked	Unchecked	Unchecked	Unchecked	Unchecked	Unchecked	Unchecked	Unchecked	Unchecked
5740	All my life.	Male	single		Student/pupil/learner		Grade 12/Standard 10/ Matric	Yes	No	Dieting	Brick house	Checked	Checked	Checked	Checked	Unchecked	Unchecked	Unchecked	Unchecked	Unchecked	Unchecked	Unchecked	Unchecked	Checked	No	0	Black African		Family		Yes	Yes	Yes	No	No	No	Unchecked	Checked	Unchecked	Unchecked	Unchecked	Checked	Checked	Unchecked	Checked	Unchecked	Unchecked	Unchecked	Unchecked
4718	All my life.	Male	Not married, but living with sexual partner/boyfriend/girlfriend		Self-employed - part time (less than 40 hours per week)		Grade 12/Standard 10/ Matric	No			Brick house	Checked	Unchecked	Unchecked	Unchecked	Unchecked	Unchecked	Unchecked	Unchecked	Unchecked	Unchecked	Unchecked	Unchecked	Unchecked	Yes, an active member	0	Black African		Other, specify		Yes	No	Yes	No	No	Yes	Unchecked	Checked	Unchecked	Unchecked	Unchecked	Unchecked	Unchecked	Unchecked	Unchecked	Unchecked	Unchecked	Unchecked	Unchecked
5614	More than 1 year, but less than 5 years.	Male	single		Employed part time (if none of the above) (less than 40 hours per week)		Grade 11/Standard 9	No			Brick house	Checked	Unchecked	Unchecked	Checked	Checked	Unchecked	Unchecked	Unchecked	Unchecked	Checked	Unchecked	Unchecked	Unchecked	Yes, a member	0	Black African		Family		Yes	Yes	Yes	No	No	Yes	Unchecked	Checked	Unchecked	Unchecked	Unchecked	Unchecked	Unchecked	Unchecked	Unchecked	Unchecked	Unchecked	Unchecked	Unchecked
4503	All my life.	Male	single		Unemployed, looking for work		Grade 12/Standard 10/ Matric	Yes	Yes	No money to buy food	Shack (Mkhukhu)	Checked	Checked	Checked	Checked	Checked	Unchecked	Unchecked	Unchecked	Unchecked	Unchecked	Unchecked	Unchecked	Unchecked	No	0	Black African		Family		Yes	Yes	Yes	No	No	Yes	Unchecked	Checked	Unchecked	Unchecked	Unchecked	Checked	Unchecked	Unchecked	Unchecked	Unchecked	Unchecked	Unchecked	Unchecked
448	All my life.	Male	single		Student/pupil/learner		Grade 11/Standard 9	No			Brick house	Checked	Checked	Checked	Checked	Checked	Unchecked	Unchecked	Unchecked	Unchecked	Unchecked	Unchecked	Unchecked	Unchecked	No	0	Black African		Family		Yes	No	Yes	No	No	Yes	Unchecked	Unchecked	Unchecked	Unchecked	Unchecked	Checked	Unchecked	Unchecked	Unchecked	Unchecked	Unchecked	Unchecked	Unchecked
2435	All my life.	Male	single		Unemployed, not looking for work		Grade 12/Standard 10/ Matric	No			Brick house	Checked	Checked	Unchecked	Unchecked	Unchecked	Unchecked	Unchecked	Unchecked	Unchecked	Unchecked	Unchecked	Unchecked	Unchecked	No	0	Black African		Family		Yes	Yes	No	No	Yes	No	Unchecked	Checked	Unchecked	Unchecked	Unchecked	Unchecked	Unchecked	Unchecked	Unchecked	Unchecked	Unchecked	Unchecked	Unchecked
2582	All my life.	Male	Other(specify)	Dating	Student/pupil/learner		Grade 12/Standard 10/ Matric	No			Brick house	Checked	Checked	Checked	Checked	Checked	Unchecked	Unchecked	Unchecked	Unchecked	Unchecked	Unchecked	Unchecked	Unchecked	No	0	Black African				Yes	Yes	Yes	No	No	Yes	Unchecked	Checked	Unchecked	Checked	Checked	Checked	Checked	Unchecked	Checked	Unchecked	Unchecked	Unchecked	Unchecked
1219	All my life.	Male	single		Student/pupil/learner		Grade 11/Standard 9	No			Brick house	Checked	Checked	Checked	Checked	Checked	Unchecked	Unchecked	Unchecked	Checked	Unchecked	Unchecked	Unchecked	Unchecked	No	0	Black African		Family		Yes	Yes	Yes	No	Yes	Yes	Unchecked	Checked	Unchecked	Checked	Unchecked	Unchecked	Unchecked	Unchecked	Unchecked	Unchecked	Unchecked	Unchecked	Unchecked
955	All my life.	Male	single		Work in informal sector, looking for permanent work		Grade 12/Standard 10/ Matric	No			Brick house	Checked	Checked	Checked	Checked	Checked	Unchecked	Unchecked	Unchecked	Checked	Unchecked	Unchecked	Unchecked	Unchecked	No	0	Black African		Family		Yes	Yes		No	No	Yes	Unchecked	Checked	Unchecked	Unchecked	Unchecked	Unchecked	Unchecked	Unchecked	Unchecked	Unchecked	Checked	Unchecked	Unchecked
5070	All my life.	Male	single		Work in informal sector, looking for permanent work		Grade 8 /Standard 6	No			Brick house	Checked	Checked	Checked	Checked	Unchecked	Unchecked	Unchecked	Unchecked	Unchecked	Unchecked	Unchecked	Unchecked	Unchecked	No	0	Black African		Salary/Wages from employer		Yes	No	Yes	Yes	Yes	No	Unchecked	Checked	Checked	Checked	Checked	Checked	Checked	Checked	Unchecked	Unchecked	Unchecked	Unchecked	Unchecked
5928	All my life.	Male	single		Work in informal sector, looking for permanent work		Grade 12/Standard 10/ Matric	No			Brick house	Checked	Unchecked	Unchecked	Unchecked	Unchecked	Unchecked	Unchecked	Unchecked	Unchecked	Unchecked	Unchecked	Unchecked	Unchecked	Yes, a member	0	Black African		Salary/Wages from employer		Yes	Yes	Yes	No	No	Yes	Unchecked	Unchecked	Unchecked	Checked	Unchecked	Unchecked	Unchecked	Unchecked	Unchecked	Unchecked	Unchecked	Unchecked	Unchecked
2608	All my life.	Male	single		Student/pupil/learner		Grade 11/Standard 9	No			Flat	Checked	Checked	Checked	Unchecked	Unchecked	Unchecked	Unchecked	Unchecked	Unchecked	Unchecked	Unchecked	Unchecked	Unchecked	Yes, a member	0	Black African		Social grant		Yes	Yes	Yes	No	Yes	Yes	Unchecked	Checked	Checked	Checked	Unchecked	Checked	Unchecked	Unchecked	Unchecked	Checked	Unchecked	Unchecked	Unchecked
21	All my life.	Male	single		Student/pupil/learner		Grade 11/Standard 9	No			Brick house	Checked	Checked	Checked	Checked	Checked	Unchecked	Unchecked	Unchecked	Checked	Unchecked	Unchecked	Unchecked	Unchecked	No	0	Black African		Family		Yes	Yes	Yes	No	No	Yes	Unchecked	Checked	Checked	Checked	Unchecked	Checked	Checked	Unchecked	Checked	Unchecked	Unchecked	Unchecked	Unchecked
951	More than 5 years.	Male	single		Unemployed, looking for work		Grade 11/Standard 9	No			Shack (Mkhukhu)	Checked	Unchecked	Checked	Checked	Unchecked	Unchecked	Unchecked	Unchecked	Unchecked	Unchecked	Unchecked	Unchecked	Unchecked	No	0	Black African		Other, specify	Peace jobs	Yes	Yes	Yes	Yes	No	Yes	Unchecked	Unchecked	Unchecked	Checked	Unchecked	Unchecked	Unchecked	Unchecked	Unchecked	Unchecked	Unchecked	Unchecked	Unchecked
8227	All my life.	Male	single		Student/pupil/learner		Grade 12/Standard 10/ Matric	No			Flat	Checked	Checked	Checked	Checked	Checked	Unchecked	Unchecked	Unchecked	Unchecked	Checked	Checked	Unchecked	Unchecked	Yes, an active member	0	Black African		Family		Yes	Yes	No	No	Yes	Yes	Unchecked	Checked	Unchecked	Unchecked	Unchecked	Checked	Unchecked	Unchecked	Unchecked	Unchecked	Unchecked	Unchecked	Unchecked
1931	All my life.	Male	Not married or living together, but in a steady sexual relationship lasting more than 3 months		Unemployed, looking for work		Grade 12/Standard 10/ Matric	No			Brick house	Checked	Checked	Checked	Checked	Checked	Unchecked	Unchecked	Unchecked	Unchecked	Unchecked	Unchecked	Unchecked	Unchecked	No	0	Black African		Family		Yes	Yes	Yes	No	No	Yes	Unchecked	Checked	Unchecked	Unchecked	Unchecked	Unchecked	Unchecked	Unchecked	Unchecked	Unchecked	Unchecked	Unchecked	Unchecked
1595	More than 5 years.	Male	Not married, but living with sexual partner/boyfriend/girlfriend		Self-employed - full time (40 hours or more per week)		Certificate course completed after school (Grade 12/Matric)	No			Brick house	Checked	Checked	Checked	Checked	Checked	Unchecked	Unchecked	Checked	Checked	Unchecked	Unchecked	Unchecked	Unchecked	No	0	Black African		Business profit		Yes	Yes	Yes	No	No	Yes	Unchecked	Checked	Unchecked	Checked	Unchecked	Unchecked	Checked	Unchecked	Checked	Unchecked	Checked	Checked	Unchecked
1026	More than 5 years.	Male	single		Student/pupil/learner		Further studies incomplete	No			Brick house	Checked	Checked	Checked	Checked	Checked	Unchecked	Checked	Unchecked	Checked	Unchecked	Unchecked	Unchecked	Unchecked	No	0	Black African		Family		Yes	Yes	Yes	No	No	Yes	Unchecked	Checked	Unchecked	Unchecked	Checked	Unchecked	Unchecked	Unchecked	Checked	Unchecked	Unchecked	Unchecked	Unchecked
5791	All my life.	Male	single		Housewife, homemaker, not looking for work		Grade 1/Sub a/Class 1				Shack (Mkhukhu)	Unchecked	Unchecked	Unchecked	Unchecked	Unchecked	Unchecked	Unchecked	Unchecked	Unchecked	Unchecked	Unchecked	Unchecked	Unchecked	No	Yes	Black African		Business profit		No	Yes	No	No	Yes	Yes	Unchecked	Unchecked	Unchecked	Unchecked	Unchecked	Unchecked	Unchecked	Unchecked	Unchecked	Unchecked	Unchecked	Unchecked	Unchecked
815	All my life.	Male	single		Student/pupil/learner		Grade 9 /Standard 7	No			Brick house	Checked	Unchecked	Checked	Checked	Unchecked	Unchecked	Unchecked	Unchecked	Unchecked	Unchecked	Unchecked	Unchecked	Unchecked	Yes, an active member	0	Black African		Family		Yes	Yes	Yes	No	No	Yes	Unchecked	Checked	Unchecked	Unchecked	Unchecked	Unchecked	Unchecked	Unchecked	Unchecked	Unchecked	Unchecked	Unchecked	Unchecked
5737	All my life.	Male	single		Student/pupil/learner		Further studies incomplete	No			Wendy house/Backyard(zozo)/Bungalow	Checked	Checked	Checked	Checked	Checked	Unchecked	Unchecked	Unchecked	Checked	Checked	Checked	Unchecked	Unchecked	Yes, a member	0	Black African		Family		Yes	Yes	Yes	No	No	No	Unchecked	Checked	Checked	Checked	Checked	Checked	Checked	Checked	Unchecked	Checked	Unchecked	Unchecked	Unchecked
8225	All my life.	Male	single		Unemployed, looking for work		Grade 8 /Standard 6	No			Flat	Checked	Checked	Checked	Checked	Checked	Unchecked	Unchecked	Unchecked	Unchecked	Unchecked	Unchecked	Unchecked	Unchecked	Yes, an active member	0	Black African		Family		Yes	No	No	Yes	Yes	No	Unchecked	Checked	Unchecked	Unchecked	Unchecked	Unchecked	Unchecked	Unchecked	Unchecked	Unchecked	Unchecked	Unchecked	Unchecked
4595	All my life.	Male	single		Student/pupil/learner		Further studies incomplete	No			Brick house	Checked	Checked	Checked	Checked	Checked	Unchecked	Unchecked	Unchecked	Checked	Unchecked	Checked	Unchecked	Unchecked	No	0	Black African		Family		Yes	Yes	Yes	No	No	Yes	Unchecked	Checked	Checked	Checked	Unchecked	Checked	Checked	Unchecked	Checked	Unchecked	Unchecked	Unchecked	Unchecked
979	All my life.	Male	single		Unemployed, looking for work		Certificate course completed after school (Grade 12/Matric)	No			Brick house	Checked	Checked	Checked	Unchecked	Unchecked	Unchecked	Checked	Checked	Checked	Checked	Checked	Unchecked	Unchecked	Yes, a member	0	Black African		Family		Yes	Yes	Yes	No	No	No	Unchecked	Checked	Unchecked	Unchecked	Unchecked	Unchecked	Unchecked	Unchecked	Unchecked	Unchecked	Unchecked	Unchecked	Unchecked
8187	More than 5 years.	Male	single		Student/pupil/learner		Grade 12/Standard 10/ Matric	No			Brick house	Checked	Checked	Checked	Checked	Checked	Unchecked	Unchecked	Unchecked	Unchecked	Checked	Checked	Unchecked	Unchecked	Yes, a member	0	Black African		Family		Yes	Yes	No	No	No	Yes	Unchecked	Checked	Checked	Unchecked	Unchecked	Unchecked	Unchecked	Unchecked	Unchecked	Unchecked	Unchecked	Unchecked	Unchecked
6026	More than 5 years.	Male	single		Student/pupil/learner		Grade 12/Standard 10/ Matric	No			Flat	Unchecked	Checked	Unchecked	Unchecked	Unchecked	Unchecked	Unchecked	Unchecked	Unchecked	Unchecked	Unchecked	Unchecked	Unchecked	Yes, a member	0	Black African		Family		Yes	No	Yes	No	No	No	Unchecked	Unchecked	Unchecked	Unchecked	Unchecked	Checked	Unchecked	Unchecked	Unchecked	Unchecked	Unchecked	Unchecked	Unchecked
3928	More than 5 years.	Male	Not married or living together, but in a steady sexual relationship lasting more than 3 months		Student/pupil/learner		Grade 12/Standard 10/ Matric	No			Brick house	Checked	Checked	Checked	Checked	Checked	Unchecked	Unchecked	Unchecked	Unchecked	Unchecked	Unchecked	Unchecked	Unchecked	No	0	Black African		Family		Yes	Yes	Yes	No	No	Yes	Unchecked	Checked	Unchecked	Unchecked	Unchecked	Checked	Checked	Unchecked	Unchecked	Unchecked	Unchecked	Unchecked	Unchecked
8108	All my life.	Male	single		Student/pupil/learner		Grade 12/Standard 10/ Matric	No			Brick house	Checked	Checked	Checked	Checked	Checked	Unchecked	Unchecked	Unchecked	Unchecked	Unchecked	Unchecked	Unchecked	Unchecked	No	0	Black African		Family		Yes	No	Yes	No	No	Yes	Unchecked	Checked	Checked	Checked	Unchecked	Checked	Checked	Unchecked	Unchecked	Unchecked	Unchecked	Unchecked	Unchecked
5676	More than 5 years.	Male	single		Student/pupil/learner		Certificate course completed after school (Grade 12/Matric)	No			Brick house	Checked	Checked	Unchecked	Unchecked	Unchecked	Unchecked	Unchecked	Unchecked	Unchecked	Unchecked	Unchecked	Unchecked	Unchecked	Yes, a member	0	Black African		Family		Yes	Yes	Yes	No	Yes	Yes	Unchecked	Checked	Unchecked	Unchecked	Unchecked	Checked	Unchecked	Unchecked	Unchecked	Unchecked	Unchecked	Unchecked	Unchecked
5104	More than 1 year, but less than 5 years.	Male	single		Student/pupil/learner		Grade 11/Standard 9	No			Brick house	Checked	Unchecked	Unchecked	Checked	Unchecked	Unchecked	Unchecked	Unchecked	Unchecked	Unchecked	Unchecked	Unchecked	Unchecked	No	0	Black African		Family		Yes	Yes	Yes	No	No	Yes	Unchecked	Checked	Unchecked	Unchecked	Unchecked	Unchecked	Unchecked	Unchecked	Unchecked	Unchecked	Unchecked	Unchecked	Unchecked
1053	All my life.	Male	single		Student/pupil/learner		Grade 11/Standard 9	No			Brick house	Checked	Checked	Checked	Checked	Checked	Unchecked	Unchecked	Unchecked	Unchecked	Unchecked	Unchecked	Unchecked	Unchecked	No	0	Black African		Family		Yes	Yes	Yes	No	No	Yes	Unchecked	Checked	Unchecked	Checked	Checked	Checked	Checked	Checked	Unchecked	Unchecked	Unchecked	Unchecked	Unchecked
3790	All my life.	Male	Not married, but living with sexual partner/boyfriend/girlfriend		Student/pupil/learner		Grade 10/Standard 8	No			Brick house	Checked	Checked	Checked	Checked	Checked	Unchecked	Unchecked	Unchecked	Unchecked	Unchecked	Unchecked	Unchecked	Unchecked	No	0	Black African		Family		Yes	Yes	Yes	No	No	Yes	Unchecked	Checked	Checked	Checked	Checked	Checked	Checked	Unchecked	Checked	Checked	Unchecked	Unchecked	Unchecked
2761	All my life.	Male	single		Student/pupil/learner		Grade 11/Standard 9				Brick house	Checked	Checked	Unchecked	Checked	Checked	Unchecked	Unchecked	Unchecked	Unchecked	Unchecked	Unchecked	Unchecked	Unchecked	Yes, a member	0	Black African		Family		Yes	Yes	Yes	No	Yes	Yes	Unchecked	Checked	Unchecked	Checked	Unchecked	Unchecked	Unchecked	Unchecked	Unchecked	Unchecked	Unchecked	Unchecked	Unchecked
3527	All my life.	Male	single		Self-employed - full time (40 hours or more per week)		Grade 10/Standard 8	Yes	Yes	Other reason	Brick house	Checked	Checked	Checked	Checked	Unchecked	Unchecked	Checked	Unchecked	Checked	Unchecked	Checked	Unchecked	Unchecked	No	0	Black African		Business profit		Yes	No	Yes	No	No	Yes	Checked	Checked	Checked	Unchecked	Unchecked	Unchecked	Unchecked	Unchecked	Checked	Checked	Unchecked	Unchecked	Unchecked
5943	More than 5 years.	Male	single		Unemployed, looking for work		Further studies incomplete	No			Brick house	Checked	Checked	Checked	Checked	Checked	Unchecked	Unchecked	Unchecked	Unchecked	Unchecked	Unchecked	Unchecked	Unchecked	No		Black African		Family		Yes	Yes	Yes	No	No	Yes	Unchecked	Checked	Checked	Checked	Checked	Checked	Checked	Unchecked	Checked	Unchecked	Unchecked	Unchecked	Unchecked
5452	All my life.	Male	single		Student/pupil/learner		Grade 11/Standard 9	No			Brick house	Checked	Checked	Checked	Checked	Unchecked	Unchecked	Unchecked	Unchecked	Unchecked	Unchecked	Unchecked	Unchecked	Unchecked	No	0	Black African		Family		Yes	No	No	Yes	No	Yes	Unchecked	Checked	Checked	Checked	Unchecked	Unchecked	Unchecked	Unchecked	Unchecked	Unchecked	Unchecked	Unchecked	Unchecked
1068	All my life.	Male	single		Student/pupil/learner		Grade 12/Standard 10/ Matric	No			Brick house	Checked	Checked	Checked	Checked	Checked	Unchecked	Unchecked	Unchecked	Checked	Unchecked	Unchecked	Unchecked	Unchecked	No	0	Black African		Family		Yes	Yes	Yes	No	No	No	Unchecked	Checked	Checked	Unchecked	Checked	Unchecked	Unchecked	Unchecked	Unchecked	Unchecked	Unchecked	Unchecked	Unchecked
4843	All my life.	Male	single		Student/pupil/learner		Grade 11/Standard 9	No			Brick house	Checked	Checked	Checked	Checked	Checked	Unchecked	Unchecked	Unchecked	Unchecked	Unchecked	Unchecked	Unchecked	Unchecked	Yes, a member	0	Black African		Family		Yes	No	Yes	No	No	Yes	Unchecked	Checked	Checked	Checked	Unchecked	Unchecked	Unchecked	Unchecked	Unchecked	Unchecked	Unchecked	Unchecked	Unchecked
7376	More than 6 months but less than a year	Male	single		Unemployed, looking for work		Certificate course completed after school (Grade 12/Matric)	No			Brick house	Checked	Checked	Checked	Checked	Unchecked	Unchecked	Unchecked	Unchecked	Unchecked	Unchecked	Unchecked	Unchecked	Unchecked	No	0	Black African				Yes	Yes	Yes	No	No	Yes	Unchecked	Checked	Checked	Checked	Checked	Checked	Unchecked	Unchecked	Unchecked	Unchecked	Unchecked	Unchecked	Unchecked
7102	More than 6 months but less than a year	Male	single		Unemployed, looking for work		Grade 12/Standard 10/ Matric	No			Brick house	Checked	Unchecked	Unchecked	Unchecked	Unchecked	Unchecked	Unchecked	Unchecked	Unchecked	Unchecked	Unchecked	Unchecked	Unchecked	No	0	Black African		Social grant		Yes	Yes	No	No	No	Yes	Unchecked	Checked	Unchecked	Unchecked	Unchecked	Unchecked	Unchecked	Unchecked	Unchecked	Unchecked	Unchecked	Unchecked	Unchecked
2581	All my life.	Male	single		Unemployed, looking for work		Certificate course completed after school (Grade 12/Matric)					Checked	Checked	Checked	Checked	Unchecked	Unchecked	Unchecked	Unchecked	Unchecked	Unchecked	Checked	Unchecked	Unchecked			Black African		Family		Yes	Yes	Yes	No	Yes	Yes	Unchecked	Checked	Unchecked	Checked	Checked	Unchecked	Unchecked	Unchecked	Unchecked	Unchecked	Unchecked	Unchecked	Unchecked
753	More than 5 years.	Male	single		Student/pupil/learner		Grade 11/Standard 9	No			Brick house	Checked	Checked	Checked	Checked	Checked	Unchecked	Unchecked	Unchecked	Checked	Checked	Unchecked	Unchecked	Unchecked	Yes, an active member	0	Black African		Family		Yes	Yes	Yes	No	No	Yes	Unchecked	Checked	Checked	Checked	Checked	Checked	Checked	Checked	Unchecked	Unchecked	Unchecked	Unchecked	Unchecked
5605	All my life.	Male	single		Unemployed, looking for work		Certificate course completed after school (Grade 12/Matric)	No			Brick house	Checked	Checked	Checked	Checked	Checked	Unchecked	Unchecked	Unchecked	Checked	Unchecked	Unchecked	Unchecked	Unchecked	Yes, a member	0	Black African		Family		Yes	Yes	Yes	No	No	Yes	Checked	Checked	Checked	Checked	Checked	Unchecked	Checked	Checked	Checked	Unchecked	Unchecked	Unchecked	Unchecked
1084	All my life.	Male			Work in informal sector, not looking for permanent work		Grade 11/Standard 9	Yes	No	No money to buy food	Brick house	Checked	Checked	Checked	Checked	Checked	Unchecked	Unchecked	Unchecked	Unchecked	Unchecked	Unchecked	Unchecked	Unchecked	Yes, a member	0	Black African		Family		Yes	Yes	Yes	No	No	Yes	Unchecked	Checked	Unchecked	Unchecked	Unchecked	Unchecked	Unchecked	Unchecked	Unchecked	Unchecked	Unchecked	Unchecked	Unchecked
372	All my life.	Male	single		Work in informal sector, looking for permanent work		Grade 12/Standard 10/ Matric	No			Brick house	Checked	Checked	Checked	Checked	Checked	Unchecked	Unchecked	Unchecked	Unchecked	Checked	Unchecked	Unchecked	Unchecked	No	0	Black African		Salary/Wages from employer		Yes	Yes	Yes	No	No	No	Checked	Unchecked	Unchecked	Unchecked	Unchecked	Unchecked	Unchecked	Unchecked	Unchecked	Unchecked	Unchecked	Unchecked	Unchecked
5247	More than 5 years.	Male	single		Student/pupil/learner		Grade 11/Standard 9	No			Brick house	Checked	Checked	Checked	Checked	Checked	Unchecked	Unchecked	Unchecked	Unchecked	Unchecked	Unchecked	Unchecked	Unchecked	No	0	Black African		Family		Yes	Yes	Yes	No	No	Yes	Checked	Checked	Checked	Checked	Checked	Checked	Checked	Checked	Unchecked	Unchecked	Unchecked	Unchecked	Unchecked
5568	All my life.	Male	Not married, but living with sexual partner/boyfriend/girlfriend		Student/pupil/learner		Grade 10/Standard 8	No			Wendy house/Backyard(zozo)/Bungalow	Checked	Unchecked	Checked	Unchecked	Checked	Unchecked	Unchecked	Unchecked	Checked	Checked	Unchecked	Unchecked	Unchecked	Yes, a member	0	Black African		Family		Yes	Yes	Yes	No	No	Yes	Unchecked	Checked	Unchecked	Unchecked	Unchecked	Unchecked	Unchecked	Unchecked	Unchecked	Unchecked	Unchecked	Unchecked	Unchecked
4738	All my life.	Male	Not married, but living with sexual partner/boyfriend/girlfriend		Student/pupil/learner		Grade 11/Standard 9	Yes	Yes	No money to buy food	Shack (Mkhukhu)	Checked	Checked	Unchecked	Unchecked	Unchecked	Unchecked	Checked	Unchecked	Unchecked	Unchecked	Checked	Unchecked	Unchecked	No	0	Black African		Family		Yes	Yes	Yes	No	No	Yes	Unchecked	Checked	Checked	Checked	Checked	Checked	Checked	Unchecked	Checked	Unchecked	Unchecked	Unchecked	Unchecked
1269	More than 1 year, but less than 5 years.	Male	Not married, but living with sexual partner/boyfriend/girlfriend		Student/pupil/learner		Grade 11/Standard 9	No			Wendy house/Backyard(zozo)/Bungalow	Unchecked	Checked	Unchecked	Unchecked	Unchecked	Unchecked	Unchecked	Unchecked	Unchecked	Unchecked	Unchecked	Unchecked	Unchecked		0	Black African				Yes		Yes	No	Yes		Unchecked	Unchecked	Unchecked	Unchecked	Unchecked	Unchecked	Unchecked	Unchecked	Unchecked	Unchecked	Unchecked	Unchecked	Unchecked
5786	More than 5 years.	Male	single		Student/pupil/learner		Grade 11/Standard 9	No			Flat	Checked	Checked	Checked	Checked	Unchecked	Unchecked	Unchecked	Unchecked	Unchecked	Unchecked	Unchecked	Unchecked	Unchecked	Yes, a member	0	Black African		Family		Yes	Yes	Yes	No	Yes	Yes	Unchecked	Checked	Unchecked	Unchecked	Unchecked	Unchecked	Unchecked	Unchecked	Unchecked	Unchecked	Unchecked	Unchecked	Unchecked
7355	More than 1 year, but less than 5 years.	Male	single		Unemployed, not looking for work		Grade 11/Standard 9	No			Brick house	Checked	Checked	Checked	Checked	Checked	Unchecked	Unchecked	Unchecked	Unchecked	Checked	Checked	Unchecked	Unchecked	No	0	Black African		Business profit		Yes	Yes	Yes	Yes	No	Yes	Unchecked	Checked	Checked	Checked	Checked	Checked	Checked	Unchecked	Checked	Unchecked	Unchecked	Unchecked	Unchecked
972	More than 5 years.	Male	single		Unemployed, not looking for work		Further studies incomplete	No			Brick house	Checked	Checked	Checked	Unchecked	Unchecked	Unchecked	Unchecked	Unchecked	Unchecked	Unchecked	Unchecked	Unchecked	Unchecked	No	0	Black African		Family		Yes	Yes	Yes	No	Yes	Yes	Unchecked	Checked	Unchecked	Unchecked	Unchecked	Unchecked	Unchecked	Unchecked	Unchecked	Unchecked	Unchecked	Unchecked	Unchecked
8305	All my life.	Male	single		Sick/disabled and unable to work		Further studies incomplete	No			Brick house	Checked	Checked	Checked	Checked	Checked	Unchecked	Unchecked	Unchecked	Unchecked	Unchecked	Unchecked	Unchecked	Unchecked	No	0	Black African		Family		Yes	Yes	Yes	No	No	Yes	Unchecked	Checked	Checked	Checked	Unchecked	Checked	Unchecked	Unchecked	Checked	Unchecked	Unchecked	Unchecked	Unchecked
5961	All my life.	Male	single		Unemployed, looking for work		Grade 8 /Standard 6	No			Brick house	Unchecked	Checked	Unchecked	Unchecked	Unchecked	Unchecked	Unchecked	Unchecked	Unchecked	Unchecked	Unchecked	Unchecked	Unchecked	No	0	Black African		Social grant		Yes	Yes	No	Yes	Yes	Yes	Unchecked	Checked	Checked	Checked	Unchecked	Checked	Checked	Unchecked	Unchecked	Unchecked	Unchecked	Unchecked	Unchecked
2408	More than 1 year, but less than 5 years.	Male	single		Student/pupil/learner		Grade 9 /Standard 7	No			Brick house	Checked	Checked	Checked	Unchecked	Checked	Unchecked	Unchecked	Unchecked	Unchecked	Unchecked	Unchecked	Unchecked	Unchecked		0	Black African		Family		Yes	No	No	Yes	No	Yes	Unchecked	Checked	Checked	Checked	Unchecked	Unchecked	Checked	Unchecked	Checked	Checked	Unchecked	Unchecked	Unchecked
5510	All my life.	Male	single		Student/pupil/learner		Grade 12/Standard 10/ Matric	No			Brick house	Checked	Checked	Checked	Checked	Checked	Unchecked	Unchecked	Unchecked	Unchecked	Unchecked	Unchecked	Unchecked	Unchecked	Yes, an active member	Yes	Black African		Family		Yes	Yes	Yes	Yes	Yes	Yes	Unchecked	Checked	Checked	Checked	Checked	Checked	Checked	Checked	Checked	Unchecked	Unchecked	Unchecked	Unchecked
3256	All my life.	Male	single		Student/pupil/learner		Grade 9 /Standard 7	Yes	Yes	No money to buy food	Brick house	Checked	Unchecked	Checked	Checked	Unchecked	Unchecked	Unchecked	Unchecked	Checked	Unchecked	Unchecked	Unchecked	Unchecked	Yes, a member	0	Black African		Salary/Wages from employer		Yes	No	No	Yes	No	Yes	Unchecked	Checked	Unchecked	Unchecked	Unchecked	Unchecked	Unchecked	Unchecked	Unchecked	Unchecked	Unchecked	Unchecked	Unchecked
7354	All my life.	Male	single		Student/pupil/learner		Grade 12/Standard 10/ Matric	No			Brick house	Checked	Checked	Checked	Checked	Checked	Unchecked	Unchecked	Unchecked	Unchecked	Checked	Unchecked	Unchecked	Unchecked	Yes, a member	0	Black African		Family		Yes	Yes	No	No	No	No	Unchecked	Checked	Unchecked	Unchecked	Unchecked	Unchecked	Unchecked	Unchecked	Unchecked	Unchecked	Unchecked	Unchecked	Unchecked
7318	Less than 4 weeks	Male	single		Student/pupil/learner		Grade 10/Standard 8	No			Brick house	Checked	Unchecked	Unchecked	Unchecked	Unchecked	Unchecked	Unchecked	Unchecked	Unchecked	Unchecked	Unchecked	Unchecked	Unchecked	Yes, a member	0	Black African		Other, specify		Yes	Yes	No	Yes	No	Yes	Unchecked	Unchecked	Unchecked	Unchecked	Unchecked	Unchecked	Unchecked	Unchecked	Unchecked	Unchecked	Checked	Unchecked	Unchecked
5383	All my life.	Male	single		Unemployed, looking for work		Grade 10/Standard 8	Yes	Yes	No food	Brick house	Checked	Unchecked	Checked	Checked	Checked	Unchecked	Unchecked	Unchecked	Unchecked	Unchecked	Unchecked	Unchecked	Unchecked	No	0	Black African		Family		Yes	Yes	Yes	No	No	No	Unchecked	Checked	Unchecked	Unchecked	Unchecked	Unchecked	Checked	Unchecked	Unchecked	Unchecked	Unchecked	Unchecked	Unchecked
7430	More than 1 year, but less than 5 years.	Male	single		Unemployed, not looking for work		Grade 12/Standard 10/ Matric	Yes	Yes	No money to buy food	Flat	Checked	Checked	Unchecked	Checked	Unchecked	Unchecked	Unchecked	Unchecked	Unchecked	Unchecked	Unchecked	Unchecked	Unchecked	Yes, a member	0	Black African		Family		Yes	Yes	Yes	Yes	No	Yes	Unchecked	Checked	Checked	Checked	Checked	Checked	Checked	Unchecked	Checked	Unchecked	Unchecked	Unchecked	Unchecked
1708	All my life.	Male	single		Student/pupil/learner		Further studies incomplete	No			Brick house	Checked	Checked	Checked	Checked	Checked	Unchecked	Unchecked	Unchecked	Checked	Unchecked	Unchecked	Unchecked	Unchecked	No	0	Black African		Family		Yes	Yes	Yes	No	No	Yes	Unchecked	Checked	Unchecked	Unchecked	Unchecked	Unchecked	Checked	Unchecked	Checked	Unchecked	Unchecked	Unchecked	Unchecked
3520	More than 5 years.	Male	single		Self-employed - part time (less than 40 hours per week)		Grade 10/Standard 8	No			Flat	Checked	Checked	Checked	Unchecked	Unchecked	Unchecked	Unchecked	Unchecked	Unchecked	Unchecked	Unchecked	Unchecked	Unchecked	No	0	Black African		Family		Yes	Yes	Yes	No	No	Yes	Unchecked	Checked	Checked	Checked	Checked	Checked	Checked	Checked	Checked	Unchecked	Unchecked	Unchecked	Unchecked
7377	More than 1 year, but less than 5 years.	Male	single		Unemployed, looking for work		Grade 11/Standard 9	No			Brick house	Checked	Checked	Checked	Checked	Unchecked	Unchecked	Unchecked	Unchecked	Unchecked	Unchecked	Unchecked	Unchecked	Unchecked	No	0	Black African		Family		Yes	Yes	Yes	Yes	No	Yes	Checked	Checked	Checked	Unchecked	Unchecked	Unchecked	Unchecked	Unchecked	Unchecked	Unchecked	Unchecked	Unchecked	Unchecked
1086	More than 1 year, but less than 5 years.	Male	single		Unemployed, looking for work		Grade 12/Standard 10/ Matric	Yes	Yes	No money to buy food	Brick house	Checked	Checked	Checked	Unchecked	Unchecked	Unchecked	Unchecked	Unchecked	Unchecked	Unchecked	Unchecked	Unchecked	Unchecked	No	0	Black African		Business profit		Yes	Yes	Yes	No	Yes	No	Unchecked	Checked	Checked	Unchecked	Unchecked	Unchecked	Unchecked	Unchecked	Unchecked	Unchecked	Unchecked	Unchecked	Unchecked
4787	All my life.	Male	single		Unemployed, looking for work		Grade 12/Standard 10/ Matric	No			Brick house	Checked	Checked	Checked	Checked	Checked	Unchecked	Unchecked	Unchecked	Unchecked	Unchecked	Checked	Unchecked	Unchecked	Yes, an active member	0	Black African		Family		Yes	Yes	Yes	No	No	Yes	Unchecked	Checked	Checked	Checked	Checked	Checked	Checked	Unchecked	Checked	Unchecked	Unchecked	Unchecked	Unchecked
5733	All my life.	Male	single		Student/pupil/learner		Grade 11/Standard 9	No			Brick house	Checked	Checked	Checked	Checked	Checked	Unchecked	Unchecked	Unchecked	Unchecked	Unchecked	Unchecked	Unchecked	Unchecked	Yes, a member	0	Black African		Family		Yes	Yes	Yes		No	Yes	Unchecked	Checked	Checked	Checked	Checked	Checked	Checked	Unchecked	Checked	Unchecked	Unchecked	Unchecked	Unchecked
8067	All my life.	Male	single		Unemployed, looking for work		Grade 9 /Standard 7	No			Brick house	Checked	Checked	Checked	Checked	Checked	Unchecked	Unchecked	Unchecked	Unchecked	Unchecked	Unchecked	Unchecked	Unchecked	No	Yes	Black African		Social grant		Yes	Yes	Yes	No	No	Yes	Unchecked	Checked	Checked	Checked	Checked	Checked	Checked	Checked	Unchecked	Unchecked	Unchecked	Unchecked	Unchecked
5955	All my life.	Male	single		Student/pupil/learner		Grade 10/Standard 8	No			Brick house	Checked	Checked	Checked	Checked	Checked	Unchecked	Unchecked	Unchecked	Unchecked	Unchecked	Unchecked	Unchecked	Unchecked	Yes, a member	Yes	Black African		Social grant		Yes	No	Yes	No	No	Yes	Unchecked	Checked	Checked	Checked	Unchecked	Checked	Checked	Checked	Checked	Unchecked	Unchecked	Unchecked	Unchecked
5425	All my life.	Male	single		Student/pupil/learner		Grade 11/Standard 9	Yes	Yes	No money to buy food	Brick house	Checked	Checked	Checked	Checked	Checked	Unchecked	Unchecked	Unchecked	Unchecked	Unchecked	Unchecked	Unchecked	Unchecked	No	0	Black African		Family		Yes	Yes	Yes	No	No	No	Unchecked	Checked	Unchecked	Checked	Unchecked	Unchecked	Checked	Unchecked	Unchecked	Unchecked	Unchecked	Unchecked	Unchecked
5731	More than 1 year, but less than 5 years.	Male	single		Work in informal sector, looking for permanent work		Grade 7/Standard 5	Yes	Yes	No money to buy food	Flat	Checked	Checked	Checked	Checked	Unchecked	Unchecked	Unchecked	Unchecked	Unchecked	Unchecked	Unchecked	Unchecked	Unchecked	No	0	Black African		Family		Yes	No	Yes	No	Yes	No	Unchecked	Checked	Unchecked	Unchecked	Unchecked	Unchecked	Unchecked	Unchecked	Unchecked	Unchecked	Unchecked	Unchecked	Unchecked
1968	More than 1 year, but less than 5 years.	Male	single		Unemployed, looking for work		Grade 11/Standard 9	No			Brick house	Checked	Checked	Checked	Checked	Checked	Unchecked	Unchecked	Unchecked	Unchecked	Unchecked	Unchecked	Unchecked	Unchecked	Yes, a member	0	Black African		Family		Yes	Yes	Yes	No	No	Yes	Unchecked	Checked	Checked	Checked	Checked	Checked	Checked	Checked	Checked	Unchecked	Unchecked	Unchecked	Unchecked
2422	All my life.	Male	single		Unemployed, looking for work		Grade 11/Standard 9	No			Brick house	Checked	Unchecked	Unchecked	Unchecked	Unchecked	Unchecked	Unchecked	Unchecked	Unchecked	Unchecked	Unchecked	Unchecked	Unchecked	No	0	Black African		Family		Yes	Yes	Yes	No	No	Yes	Unchecked	Checked	Unchecked	Unchecked	Unchecked	Unchecked	Unchecked	Unchecked	Unchecked	Unchecked	Unchecked	Unchecked	Unchecked
1238	All my life.	Male	single		Unemployed, looking for work		Grade 10/Standard 8	Yes	Yes	No money to buy food	Brick house	Unchecked	Unchecked	Checked	Unchecked	Unchecked	Unchecked	Unchecked	Unchecked	Unchecked	Unchecked	Unchecked	Unchecked	Unchecked	No	0	Black African		Family		Yes	No	No	Yes	No	Yes	Unchecked	Checked	Unchecked	Unchecked	Unchecked	Unchecked	Unchecked	Unchecked	Unchecked	Unchecked	Unchecked	Unchecked	Unchecked
7423	More than 1 year, but less than 5 years.	Male	single		Unemployed, looking for work		Grade 12/Standard 10/ Matric	Yes	Yes	No food	Brick house	Unchecked	Checked	Checked	Checked	Unchecked	Unchecked	Unchecked	Unchecked	Unchecked	Unchecked	Unchecked	Unchecked	Unchecked	No	0	Black African				Yes	Yes	No	No	Yes	Yes	Checked	Checked	Checked	Unchecked	Unchecked	Unchecked	Unchecked	Unchecked	Unchecked	Unchecked	Unchecked	Unchecked	Unchecked
5148	More than 5 years.	Male	single		Student/pupil/learner		Grade 10/Standard 8	No			Brick house	Unchecked	Checked	Unchecked	Unchecked	Unchecked	Unchecked	Unchecked	Unchecked	Unchecked	Unchecked	Unchecked	Unchecked	Unchecked	No	0	Black African		Business profit		Yes	No	No	No	Yes	Yes	Unchecked	Unchecked	Unchecked	Checked	Checked	Unchecked	Checked	Unchecked	Unchecked	Unchecked	Checked	Checked	Unchecked
2332	More than 1 year, but less than 5 years.	Male	single		Housewife, homemaker, not looking for work		Grade 11/Standard 9	Yes	Yes	No money to buy food	Flat	Unchecked	Unchecked	Unchecked	Checked	Unchecked	Unchecked	Unchecked	Unchecked	Unchecked	Unchecked	Unchecked	Unchecked	Unchecked	No	0	Black African		Social grant		Yes	No	Yes	Yes	No	Yes	Checked	Checked	Unchecked	Unchecked	Unchecked	Unchecked	Unchecked	Unchecked	Unchecked	Unchecked	Unchecked	Unchecked	Unchecked
3064	More than 6 months but less than a year	Male	single		Student/pupil/learner		Grade 11/Standard 9	Yes	No	Other reason	Wendy house/Backyard(zozo)/Bungalow	Checked	Unchecked	Checked	Checked	Unchecked	Unchecked	Unchecked	Unchecked	Unchecked	Unchecked	Unchecked	Unchecked	Unchecked	Yes, a member	0	Black African		Social grant		Yes	Yes	Yes	No	No	Yes	Unchecked	Checked	Checked	Checked	Unchecked	Unchecked	Unchecked	Unchecked	Unchecked	Unchecked	Unchecked	Unchecked	Unchecked
1291	All my life.	Male	Not married, but living with sexual partner/boyfriend/girlfriend		Student/pupil/learner		Grade 12/Standard 10/ Matric	No			Brick house	Checked	Unchecked	Checked	Checked	Checked	Unchecked	Unchecked	Unchecked	Unchecked	Unchecked	Unchecked	Unchecked	Unchecked	No	0	Black African		Family		Yes	Yes	Yes	No	No	Yes	Unchecked	Checked	Checked	Unchecked	Checked	Unchecked	Unchecked	Unchecked	Unchecked	Unchecked	Unchecked	Unchecked	Unchecked
5831	More than 6 months but less than a year	Male	single		Unemployed, not looking for work		Grade 10/Standard 8	No			Brick house	Checked	Unchecked	Checked	Checked	Checked	Unchecked	Unchecked	Unchecked	Checked	Unchecked	Unchecked	Unchecked	Unchecked	No	Yes	Black African		Family		Yes	Yes	Yes	No	No	Yes	Unchecked	Checked	Checked	Checked	Unchecked	Unchecked	Checked	Unchecked	Unchecked	Unchecked	Unchecked	Unchecked	Unchecked
843	More than 1 year, but less than 5 years.	Male	single		Student/pupil/learner		Grade 11/Standard 9	No			Brick house	Checked	Checked	Checked	Checked	Checked	Unchecked	Unchecked	Unchecked	Unchecked	Checked	Unchecked	Unchecked	Unchecked	Yes, an active member	Yes	Black African		Family		Yes	Yes	No	No	No	Yes	Unchecked	Checked	Unchecked	Checked	Unchecked	Unchecked	Unchecked	Unchecked	Unchecked	Unchecked	Unchecked	Unchecked	Unchecked
5699	More than 5 years.	Male	single		Student/pupil/learner		Grade 11/Standard 9	No			Brick house	Checked	Checked	Checked	Checked	Checked	Unchecked	Unchecked	Unchecked	Unchecked	Unchecked	Checked	Unchecked	Unchecked	No	0	Black African		Family		Yes	No	Yes	Yes	No	Yes	Unchecked	Checked	Checked	Checked	Checked	Checked	Checked	Unchecked	Unchecked	Unchecked	Unchecked	Unchecked	Unchecked
8154	All my life.	Male	single		Unemployed, looking for work		Grade 12/Standard 10/ Matric	No			Brick house	Checked	Checked	Checked	Checked	Checked	Unchecked	Unchecked	Unchecked	Unchecked	Unchecked	Unchecked	Unchecked	Unchecked	No	0	Black African		Family		Yes	Yes	Yes	No	No	Yes	Unchecked	Checked	Unchecked	Unchecked	Unchecked	Checked	Checked	Unchecked	Unchecked	Unchecked	Unchecked	Unchecked	Unchecked
8188	All my life.	Male	single		Student/pupil/learner		Grade 12/Standard 10/ Matric	Yes	Yes	No food	Wendy house/Backyard(zozo)/Bungalow	Checked	Checked	Unchecked	Checked	Unchecked	Unchecked	Unchecked	Unchecked	Unchecked	Checked	Unchecked	Unchecked	Unchecked	No	0	Black African		Family		Yes	Yes	No	No	No	Yes	Unchecked	Checked	Unchecked	Unchecked	Unchecked	Unchecked	Checked	Unchecked	Unchecked	Unchecked	Unchecked	Unchecked	Unchecked
6	All my life.	Male	single		Unemployed, not looking for work		Further studies incomplete	No			Brick house	Unchecked	Unchecked	Checked	Unchecked	Unchecked	Unchecked	Unchecked	Unchecked	Unchecked	Unchecked	Unchecked	Unchecked	Unchecked	Yes, a member	0	Black African		Business profit		Yes	Yes	No	Yes	No	Yes	Unchecked	Checked	Unchecked	Unchecked	Unchecked	Unchecked	Unchecked	Unchecked	Unchecked	Unchecked	Unchecked	Unchecked	Unchecked
4191	More than 5 years.	Male	single		Student/pupil/learner		Grade 11/Standard 9	No			Shack (Mkhukhu)	Checked	Checked	Checked	Checked	Checked	Unchecked	Unchecked	Unchecked	Checked	Unchecked	Checked	Unchecked	Unchecked	No	0	Black African		Family		Yes	Yes	Yes	No	No	Yes	Unchecked	Checked	Unchecked	Unchecked	Unchecked	Checked	Unchecked	Unchecked	Unchecked	Unchecked	Unchecked	Unchecked	Unchecked
8350	All my life.	Male	single		Work in informal sector, looking for permanent work		Grade 12/Standard 10/ Matric	Yes	Yes	No food	Brick house	Checked	Checked	Checked	Checked	Checked	Unchecked	Unchecked	Unchecked	Unchecked	Checked	Unchecked	Unchecked	Unchecked	Yes, a member	0	Black African		Salary/Wages from employer		Yes	Yes	Yes	No	No	Yes	Unchecked	Checked	Unchecked	Unchecked	Unchecked	Checked	Checked	Checked	Unchecked	Unchecked	Unchecked	Unchecked	Unchecked
8155	All my life.	Male	single		Student/pupil/learner		Further studies incomplete	No			Brick house	Checked	Checked	Checked	Checked	Checked	Unchecked	Unchecked	Unchecked	Checked	Unchecked	Unchecked	Unchecked	Unchecked	No	0	Black African		Family		Yes	Yes	Yes	No	No	Yes	Unchecked	Checked	Unchecked	Unchecked	Unchecked	Checked	Checked	Unchecked	Unchecked	Unchecked	Unchecked	Unchecked	Unchecked
8116	All my life.	Male	single		Student/pupil/learner		Grade 11/Standard 9	No			Brick house	Checked	Checked	Checked	Checked	Checked	Unchecked	Unchecked	Unchecked	Unchecked	Unchecked	Unchecked	Unchecked	Unchecked	Yes, a member	0	Black African		Family		Yes	Yes	Yes	No	No	Yes	Unchecked	Checked	Unchecked	Checked	Unchecked	Checked	Unchecked	Unchecked	Checked	Unchecked	Unchecked	Unchecked	Unchecked
5901	All my life.	Male	single		Student/pupil/learner		Grade 12/Standard 10/ Matric	Yes	Yes	No money to buy food	Brick house	Checked	Checked	Checked	Checked	Checked	Unchecked	Unchecked	Unchecked	Unchecked	Checked	Unchecked	Unchecked	Unchecked	Yes, a member	Yes	Black African		Social grant		Yes	Yes	Yes	No	No	Yes	Unchecked	Checked	Unchecked	Unchecked	Unchecked	Checked	Unchecked	Unchecked	Unchecked	Unchecked	Unchecked	Unchecked	Unchecked
1965	More than 5 years.	Male	single		Student/pupil/learner		Grade 11/Standard 9	No			Brick house	Checked	Checked	Checked	Checked	Checked	Unchecked	Unchecked	Unchecked	Checked	Checked	Unchecked	Unchecked	Unchecked	No	0	Black African		Family		Yes	Yes	Yes	No	No	Yes	Unchecked	Checked	Checked	Checked	Checked	Checked	Checked	Unchecked	Unchecked	Unchecked	Unchecked	Unchecked	Unchecked
5296	All my life.	Male	single		Unemployed, looking for work		Certificate course completed after school (Grade 12/Matric)	No			Flat	Unchecked	Unchecked	Unchecked	Unchecked	Unchecked	Unchecked	Unchecked	Unchecked	Unchecked	Unchecked	Unchecked	Unchecked	Unchecked	Yes, an active member	Yes	Black African		Family		Yes	Yes	Yes	No	Yes	Yes	Unchecked	Unchecked	Unchecked	Unchecked	Unchecked	Unchecked	Unchecked	Unchecked	Unchecked	Unchecked	Unchecked	Unchecked	Unchecked
5375	More than 5 years.	Male	single		Unemployed, looking for work		Grade 10/Standard 8	Yes	Yes	No money to buy food	Brick house	Checked	Checked	Checked	Checked	Checked	Unchecked	Unchecked	Unchecked	Unchecked	Unchecked	Unchecked	Unchecked	Unchecked	Yes, an active member	0	Black African		Family		Yes	Yes	Yes	No	No	No	Unchecked	Checked	Unchecked	Unchecked	Unchecked	Unchecked	Unchecked	Unchecked	Unchecked	Unchecked	Unchecked	Unchecked	Unchecked
5723	All my life.	Male	single		Student/pupil/learner		Grade 12/Standard 10/ Matric	Yes	No	Other reason	Brick house	Checked	Unchecked	Checked	Unchecked	Unchecked	Unchecked	Unchecked	Unchecked	Unchecked	Unchecked	Unchecked	Unchecked	Unchecked	Yes, a member	Yes	Black African		Social grant		Yes	Yes	Yes	No	No	Yes	Unchecked	Checked	Checked	Unchecked	Unchecked	Unchecked	Unchecked	Unchecked	Unchecked	Unchecked	Unchecked	Unchecked	Unchecked
5879	All my life.	Male	single		Student/pupil/learner		Grade 12/Standard 10/ Matric	Yes	No	No money to buy food	Flat	Checked	Checked	Unchecked	Checked	Unchecked	Unchecked	Unchecked	Unchecked	Unchecked	Unchecked	Unchecked	Unchecked	Unchecked	Yes, a member	0	Black African		Family		Yes	Yes	Yes	Yes	No	Yes	Unchecked	Checked	Unchecked	Unchecked	Unchecked	Unchecked	Unchecked	Unchecked	Unchecked	Unchecked	Unchecked	Unchecked	Unchecked
1215	All my life.	Male	single		Student/pupil/learner		Grade 11/Standard 9	No			Brick house	Checked	Checked	Checked	Checked	Checked	Unchecked	Unchecked	Unchecked	Checked	Unchecked	Unchecked	Unchecked	Unchecked	No	0	Black African		Family		Yes	Yes	Yes	No	No	Yes	Unchecked	Checked	Unchecked	Unchecked	Unchecked	Unchecked	Unchecked	Unchecked	Unchecked	Unchecked	Unchecked	Unchecked	Unchecked
2711	All my life.	Male	Not married or living together, but in a steady sexual relationship lasting more than 3 months		Employed full time (40 hours or more per week)		Diploma/Degree post school completed	No			Brick house	Checked	Checked	Checked	Checked	Checked	Unchecked	Unchecked	Unchecked	Checked	Unchecked	Unchecked	Unchecked	Unchecked	Yes, a member	0	Black African		Salary/Wages from employer		Yes	Yes	Yes	No	No	Yes	Unchecked	Checked	Unchecked	Checked	Unchecked	Checked	Checked	Checked	Unchecked	Unchecked	Checked	Checked	Unchecked
1103	More than 5 years.	Male	single		Unemployed, looking for work		Grade 11/Standard 9	Yes	No	No money to buy food	Brick house	Checked	Checked	Checked	Checked	Checked	Unchecked	Unchecked	Unchecked	Unchecked	Unchecked	Unchecked	Unchecked	Unchecked	Yes, a member	0	Black African		Family		Yes	Yes	No	No	No	Yes	Unchecked	Checked	Unchecked	Unchecked	Unchecked	Unchecked	Unchecked	Checked	Unchecked	Unchecked	Checked	Unchecked	Unchecked
5741	All my life.	Male	single		Student/pupil/learner		Grade 10/Standard 8	No			Flat	Checked	Checked	Checked	Checked	Checked	Unchecked	Unchecked	Unchecked	Unchecked	Unchecked	Unchecked	Unchecked	Unchecked	Yes, a member	0	Black African		Family		Yes	Yes	Yes	Yes	No	Yes	Unchecked	Unchecked	Unchecked	Unchecked	Unchecked	Unchecked	Unchecked	Unchecked	Unchecked	Unchecked	Unchecked	Unchecked	Unchecked
257	More than 5 years.	Male	Not married or living together, but in a steady sexual relationship lasting more than 3 months				Grade 11/Standard 9	No			Brick house	Checked	Checked	Checked	Checked	Checked	Unchecked	Unchecked	Unchecked	Unchecked	Checked	Checked	Unchecked	Unchecked	No	0	Black African		Family		Yes	Yes	Yes	No	No	Yes	Unchecked	Checked	Unchecked	Unchecked	Unchecked	Unchecked	Unchecked	Unchecked	Unchecked	Unchecked	Unchecked	Unchecked	Unchecked
996	More than 5 years.	Male	single		Work in informal sector, looking for permanent work		Grade 9 /Standard 7	No			Brick house	Checked	Checked	Checked	Checked	Checked	Unchecked	Unchecked	Unchecked	Checked	Unchecked	Checked	Unchecked	Unchecked	No	0	Black African		Salary/Wages from employer		Yes	No	Yes	No	No	Yes	Unchecked	Checked	Unchecked	Unchecked	Unchecked	Unchecked	Unchecked	Unchecked	Unchecked	Unchecked	Unchecked	Unchecked	Unchecked
2188	More than 6 months but less than a year	Male	single		Student/pupil/learner		Grade 12/Standard 10/ Matric	No			Shack (Mkhukhu)	Unchecked	Unchecked	Unchecked	Checked	Unchecked	Unchecked	Unchecked	Unchecked	Unchecked	Unchecked	Unchecked	Unchecked	Unchecked	No	0	Black African		Family		Yes	No	No	No	Yes	Yes	Unchecked	Checked	Checked	Checked	Unchecked	Unchecked	Checked	Checked	Unchecked	Unchecked	Unchecked	Checked	Unchecked
8066	All my life.	Male	single		Student/pupil/learner		Grade 11/Standard 9	No			Flat	Checked	Checked	Checked	Checked	Checked	Unchecked	Unchecked	Unchecked	Unchecked	Unchecked	Unchecked	Unchecked	Unchecked	Yes, a member	0	Black African		Family			No	No	No	No	Yes	Unchecked	Checked	Unchecked	Checked	Unchecked	Checked	Unchecked	Unchecked	Checked	Unchecked	Unchecked	Unchecked	Unchecked
1447	More than 5 years.	Male	Not married, but living with sexual partner/boyfriend/girlfriend		Student/pupil/learner		Grade 10/Standard 8	No			Brick house	Checked	Checked	Unchecked	Checked	Unchecked	Unchecked	Unchecked	Unchecked	Unchecked	Unchecked	Unchecked	Unchecked	Unchecked	Yes, an active member	0	Other, Specify	Black	Family		Yes	Yes	Yes	No	No	Yes	Checked	Checked	Checked	Checked	Checked	Checked	Checked	Unchecked	Checked	Unchecked	Unchecked	Unchecked	Unchecked
4264	All my life.	Male	Not married, but living with sexual partner/boyfriend/girlfriend		Student/pupil/learner		Grade 11/Standard 9	No			Brick house	Checked	Checked	Checked	Checked	Checked	Unchecked	Checked	Unchecked	Checked	Unchecked	Unchecked	Unchecked	Unchecked	No	0	Black African		Family		Yes	Yes	Yes	Yes	No	Yes	Unchecked	Checked	Checked	Checked	Unchecked	Checked	Checked	Checked	Checked	Checked	Unchecked	Unchecked	Unchecked
5811	More than 5 years.	Male	single		Student/pupil/learner		Grade 12/Standard 10/ Matric	Yes	No		Brick house	Checked	Checked	Checked	Checked	Checked	Unchecked	Checked	Checked	Checked	Unchecked	Unchecked	Unchecked	Unchecked	Yes, a member	0	Black African		Blesser/ Sugar Daddy		Yes	Yes	Yes	No	No	Yes	Unchecked	Checked	Checked	Checked	Checked	Checked	Checked	Unchecked	Checked	Unchecked	Unchecked	Unchecked	Unchecked
3247	Less than 4 weeks	Male	single		Housewife, homemaker, not looking for work		No schooling	Yes	Yes	No money to buy food	Brick house	Unchecked	Unchecked	Checked	Unchecked	Unchecked	Unchecked	Unchecked	Unchecked	Unchecked	Unchecked	Unchecked	Unchecked	Unchecked	Yes, an active member	Yes	Black African		Salary/Wages from employer		Yes	Yes	Yes	Yes	Yes	Yes	Checked	Unchecked	Unchecked	Unchecked	Unchecked	Unchecked	Unchecked	Unchecked	Unchecked	Unchecked	Unchecked	Unchecked	Unchecked
8185	All my life.	Male	single		Student/pupil/learner		Grade 11/Standard 9	No			Brick house	Checked	Checked	Checked	Checked	Checked	Unchecked	Unchecked	Unchecked	Unchecked	Unchecked	Unchecked	Unchecked	Unchecked	Yes, a member	Yes	Black African		Social grant		Yes	Yes	Yes	No	No	Yes	Unchecked	Checked	Unchecked	Unchecked	Unchecked	Unchecked	Unchecked	Unchecked	Unchecked	Unchecked	Unchecked	Unchecked	Unchecked
4751	All my life.	Male	single		Unemployed, not looking for work		Grade 12/Standard 10/ Matric	No			Shack (Mkhukhu)	Checked	Checked	Checked	Checked	Checked	Unchecked	Unchecked	Unchecked	Unchecked	Unchecked	Unchecked	Unchecked	Unchecked	No	0	Black African		Family		Yes	Yes	Yes	No	No	Yes	Unchecked	Checked	Checked	Checked	Checked	Checked	Unchecked	Unchecked	Checked	Unchecked	Unchecked	Unchecked	Unchecked
1533	All my life.	Male	single		Self-employed - full time (40 hours or more per week)		Grade 12/Standard 10/ Matric	Yes	No	Dieting	Brick house	Checked	Checked	Checked	Checked	Checked	Unchecked	Unchecked	Unchecked	Checked	Checked	Unchecked	Unchecked	Unchecked	Yes, an active member	0	Black African		Business profit		Yes	Yes	Yes	Yes	No	Yes	Checked	Checked	Checked	Checked	Checked	Checked	Checked	Checked	Checked	Unchecked	Checked	Checked	Unchecked
8084	All my life.	Male	single		Student/pupil/learner		Grade 10/Standard 8	No			Brick house	Unchecked	Checked	Unchecked	Unchecked	Unchecked	Unchecked	Unchecked	Unchecked	Unchecked	Checked	Checked	Unchecked	Unchecked	No	0	Black African		Family		Yes	Yes	Yes	No	No	Yes	Unchecked	Checked	Checked	Checked	Checked	Checked	Checked	Unchecked	Unchecked	Unchecked	Checked	Unchecked	Unchecked
5651	More than 5 years.	Male	single		Student/pupil/learner		Grade 11/Standard 9	No			Brick house	Checked	Checked	Checked	Checked	Checked	Unchecked	Unchecked	Unchecked	Checked	Unchecked	Checked	Unchecked	Unchecked	No	0	Black African		Family		Yes	Yes	Yes	No	No	Yes	Unchecked	Checked	Unchecked	Unchecked	Unchecked	Unchecked	Unchecked	Unchecked	Unchecked	Unchecked	Unchecked	Unchecked	Unchecked
5428	All my life.	Male	single		Unemployed, looking for work		Grade 11/Standard 9	Yes	Yes	No money to buy food	Brick house	Checked	Checked	Checked	Checked	Unchecked	Unchecked	Unchecked	Unchecked	Unchecked	Unchecked	Unchecked	Unchecked	Unchecked	Yes, an active member	0	Black African		Family		Yes	Yes	Yes	No	No	No	Unchecked	Checked	Unchecked	Unchecked	Unchecked	Unchecked	Unchecked	Unchecked	Unchecked	Unchecked	Unchecked	Unchecked	Unchecked
1471	All my life.	Male	single		Unemployed, looking for work		Grade 10/Standard 8	No			Brick house	Checked	Checked	Checked	Unchecked	Checked	Unchecked	Unchecked	Unchecked	Unchecked	Checked	Unchecked	Unchecked	Unchecked	No	0	Black African		Family		Yes	Yes	Yes	No	No	Yes	Unchecked	Checked	Unchecked	Checked	Checked	Checked	Checked	Unchecked	Unchecked	Unchecked	Unchecked	Unchecked	Unchecked
5711	More than a month, but less than 6 months	Male	single		Housewife, homemaker, not looking for work		Grade 12/Standard 10/ Matric	No			Brick house	Checked	Unchecked	Unchecked	Unchecked	Unchecked	Unchecked	Unchecked	Unchecked	Unchecked	Unchecked	Unchecked	Unchecked	Unchecked	No	0	Black African		Social grant		No	No	No	No	No	No	Checked	Unchecked	Unchecked	Unchecked	Unchecked	Unchecked	Unchecked	Unchecked	Unchecked	Unchecked	Unchecked	Unchecked	Unchecked
1415	All my life.	Male	single		Self-employed - full time (40 hours or more per week)		No schooling	Yes	Yes	No money to buy food	Flat	Checked	Checked	Checked	Checked	Unchecked	Unchecked	Unchecked	Unchecked	Unchecked	Checked	Unchecked	Unchecked	Unchecked	Yes, a member	0	Black African		Business profit		Yes	Yes	Yes	Yes	No	No	Unchecked	Checked	Unchecked	Unchecked	Unchecked	Unchecked	Unchecked	Unchecked	Unchecked	Unchecked	Unchecked	Unchecked	Unchecked
5274	All my life.	Male	single		Student/pupil/learner		Grade 11/Standard 9	No			Brick house	Checked	Checked	Unchecked	Unchecked	Checked	Unchecked	Unchecked	Unchecked	Unchecked	Unchecked	Unchecked	Unchecked	Unchecked	No	0	Black African		Family		Yes	No	Yes	No	No	Yes	Unchecked	Checked	Unchecked	Unchecked	Unchecked	Unchecked	Unchecked	Unchecked	Unchecked	Unchecked	Unchecked	Unchecked	Unchecked
1476	All my life.	Male	Not married, but living with sexual partner/boyfriend/girlfriend		Student/pupil/learner		Grade 8 /Standard 6	No			Shack (Mkhukhu)	Checked	Unchecked	Checked	Checked	Checked	Checked	Checked	Unchecked	Checked	Checked	Unchecked	Checked	Unchecked	Yes, an active member	0	Black African		Family		Yes	Yes	Yes	No	No	Yes	Unchecked	Checked	Unchecked	Unchecked	Unchecked	Unchecked	Unchecked	Unchecked	Unchecked	Unchecked	Unchecked	Unchecked	Unchecked
8309	All my life.	Male	single		Student/pupil/learner		Grade 12/Standard 10/ Matric	No			Brick house	Checked	Checked	Checked	Checked	Checked	Unchecked	Unchecked	Unchecked	Unchecked	Checked	Checked	Unchecked	Unchecked	No	0	Black African		Family		Yes	Yes	Yes	No	No	Yes	Unchecked	Checked	Unchecked	Checked	Unchecked	Unchecked	Checked	Unchecked	Checked	Unchecked	Unchecked	Unchecked	Unchecked
1075	All my life.	Male	Not married, but living with sexual partner/boyfriend/girlfriend		Employed full time (40 hours or more per week)		Diploma/Degree post school completed	No			Brick house	Checked	Unchecked	Checked	Checked	Checked	Unchecked	Unchecked	Unchecked	Checked	Unchecked	Unchecked	Unchecked	Unchecked	No	0	Black African		Family		Yes		Yes	No	No	No	Unchecked	Checked	Unchecked	Unchecked	Unchecked	Unchecked	Unchecked	Unchecked	Unchecked	Unchecked	Unchecked	Unchecked	Unchecked
8139	All my life.	Male	single		Housewife, homemaker, looking for work		Grade 3/Standard 1	Yes	No		Shack (Mkhukhu)	Unchecked	Unchecked	Checked	Unchecked	Unchecked	Unchecked	Unchecked	Unchecked	Unchecked	Unchecked	Unchecked	Unchecked	Unchecked	Yes, an active member	0	Coloured		Partner/spouse		No	Yes	Yes		No	No	Unchecked	Unchecked	Unchecked	Checked	Unchecked	Unchecked	Unchecked	Unchecked	Unchecked	Unchecked	Unchecked	Unchecked	Unchecked
1479	All my life.	Male	single		Student/pupil/learner		Grade 10/Standard 8	No			Brick house	Checked	Checked	Checked	Checked	Checked	Unchecked	Unchecked	Unchecked	Unchecked	Unchecked	Unchecked	Unchecked	Unchecked	Yes, a member	0	Black African		Partner/spouse		Yes	Yes	Yes	Yes	No	Yes	Unchecked	Checked	Unchecked	Unchecked	Unchecked	Unchecked	Unchecked	Unchecked	Unchecked	Unchecked	Unchecked	Unchecked	Unchecked
1691	All my life.	Male	single		Student/pupil/learner		Grade 10/Standard 8	Yes	No	Other reason	Brick house	Checked	Checked	Checked	Checked	Checked	Unchecked	Unchecked	Unchecked	Unchecked	Unchecked	Unchecked	Unchecked	Unchecked	Yes, a member	Yes	Black African		Social grant		Yes	No	Yes	No	No	Yes	Unchecked	Checked	Checked	Unchecked	Unchecked	Checked	Unchecked	Unchecked	Unchecked	Unchecked	Unchecked	Unchecked	Unchecked
3237	All my life.	Male	Not married or living together, but in a steady sexual relationship lasting more than 3 months		Student/pupil/learner		Grade 11/Standard 9	No			Brick house	Checked	Checked	Checked	Checked	Checked	Unchecked	Unchecked	Unchecked	Checked	Checked	Checked	Unchecked	Unchecked	Yes, a member	0	Black African		Family		Yes	Yes	Yes	No	No	Yes	Unchecked	Checked	Checked	Checked	Checked	Unchecked	Checked	Unchecked	Checked	Unchecked	Unchecked	Unchecked	Unchecked
3988	All my life.	Male	single		Self-employed - full time (40 hours or more per week)		Grade 8 /Standard 6	No			Brick house	Checked	Checked	Checked	Checked	Checked	Unchecked	Unchecked	Unchecked	Checked	Unchecked	Unchecked	Unchecked	Unchecked	Yes, an active member	0	Black African		Salary/Wages from employer		No	No	Yes	No	No		Unchecked	Checked	Checked	Unchecked	Unchecked	Unchecked	Unchecked	Unchecked	Unchecked	Unchecked	Unchecked	Unchecked	Unchecked
761	More than 5 years.	Male	single		Unemployed, looking for work		Grade 12/Standard 10/ Matric	No			Brick house	Checked	Checked	Checked	Checked	Checked	Unchecked	Checked	Unchecked	Unchecked	Unchecked	Unchecked	Unchecked	Unchecked	Yes, a member	0	Black African		Family		Yes	Yes	Yes	No	No	Yes	Unchecked	Checked	Unchecked	Checked	Checked	Checked	Checked	Unchecked	Unchecked	Unchecked	Unchecked	Unchecked	Unchecked
5857	More than 6 months but less than a year	Male	single		Unemployed, looking for work		Grade 11/Standard 9	Yes	No	Dieting	Brick house	Checked	Unchecked	Unchecked	Unchecked	Unchecked	Unchecked	Unchecked	Unchecked	Unchecked	Unchecked	Unchecked	Unchecked	Unchecked	Yes, a member	0	Black African		Social grant		Yes	Yes	No		No	Yes	Unchecked	Unchecked	Checked	Unchecked	Unchecked	Unchecked	Unchecked	Unchecked	Unchecked	Unchecked	Unchecked	Unchecked	Unchecked
1490	All my life.	Male	single		Student/pupil/learner		Certificate course completed after school (Grade 12/Matric)	No			Brick house	Checked	Checked	Checked	Checked	Unchecked	Unchecked	Unchecked	Unchecked	Unchecked	Unchecked	Unchecked	Unchecked	Unchecked	No	0	Black African		Family		Yes	Yes	Yes	No	No	Yes	Unchecked	Checked	Unchecked	Unchecked	Unchecked	Unchecked	Unchecked	Unchecked	Unchecked	Unchecked	Unchecked	Unchecked	Unchecked
3906	More than 5 years.	Male	single		Unemployed, looking for work		Grade 12/Standard 10/ Matric	Yes	No	No money to buy food	Brick house	Checked	Checked	Checked	Checked	Checked	Unchecked	Unchecked	Unchecked	Unchecked	Unchecked	Unchecked	Unchecked	Unchecked	Yes, a member	0	Black African		Family		Yes	Yes	Yes	No	No	Yes	Unchecked	Checked	Checked	Checked	Checked	Checked	Checked	Checked	Unchecked	Unchecked	Checked	Checked	Unchecked
1499	More than 1 year, but less than 5 years.	Male	single		Sick/disabled and unable to work		Grade 10/Standard 8	Yes	Yes	No food	Brick house	Checked	Checked	Checked	Checked	Unchecked	Unchecked	Unchecked	Unchecked	Unchecked	Unchecked	Unchecked	Unchecked	Unchecked	No		Black African		Social grant		Yes	Yes	Yes	No	Yes	Yes	Unchecked	Checked	Unchecked	Unchecked	Unchecked	Unchecked	Unchecked	Unchecked	Unchecked	Unchecked	Unchecked	Unchecked	Unchecked
4770	All my life.	Male	single		Unemployed, looking for work		Grade 12/Standard 10/ Matric	No			Brick house	Checked	Checked	Checked	Checked	Checked	Unchecked	Unchecked	Unchecked	Unchecked	Checked	Unchecked	Unchecked	Unchecked	No	0	Black African		Family		Yes	Yes	Yes	No	No	No	Unchecked	Checked	Checked	Unchecked	Unchecked	Unchecked	Unchecked	Unchecked	Unchecked	Unchecked	Unchecked	Unchecked	Unchecked
2438	More than 5 years.	Male	single		Student/pupil/learner		Grade 12/Standard 10/ Matric	Yes	No	No money to buy food	Brick house	Checked	Unchecked	Checked	Unchecked	Unchecked	Unchecked	Checked	Checked	Unchecked	Checked	Unchecked	Unchecked	Unchecked	No	Yes	Black African		Social grant		Yes	Yes	Yes	Yes	Yes	Yes	Unchecked	Checked	Unchecked	Unchecked	Unchecked	Unchecked	Checked	Unchecked	Unchecked	Unchecked	Unchecked	Unchecked	Unchecked
4811	All my life.	Male	single		Student/pupil/learner		Grade 11/Standard 9	No			Brick house	Checked	Unchecked	Checked	Checked	Checked	Unchecked	Checked	Unchecked	Unchecked	Unchecked	Checked	Unchecked	Unchecked	Yes, a member	0	Black African		Family		Yes	Yes	Yes	No	No	Yes	Unchecked	Checked	Unchecked	Unchecked	Checked	Checked	Checked	Unchecked	Unchecked	Unchecked	Unchecked	Unchecked	Unchecked
3934	More than 5 years.	Male	Not married or living together, but in a steady sexual relationship lasting more than 3 months		Self-employed - part time (less than 40 hours per week)		Grade 11/Standard 9	No			Brick house	Checked	Checked	Checked	Checked	Checked	Unchecked	Unchecked	Unchecked	Unchecked	Unchecked	Unchecked	Unchecked	Unchecked	Yes, a member	0	Black African		Family		Yes	Yes	Yes	No	No	Yes	Unchecked	Checked	Checked	Unchecked	Checked	Unchecked	Checked	Unchecked	Unchecked	Unchecked	Unchecked	Unchecked	Unchecked
6046	More than a month, but less than 6 months	Male	single		Housewife, homemaker, not looking for work		Grade 2/Sub b/Class 2	No			Flat	Unchecked	Unchecked	Checked	Unchecked	Unchecked	Unchecked	Unchecked	Unchecked	Unchecked	Unchecked	Unchecked	Unchecked	Unchecked	No	0	Black African		Blesser/ Sugar Daddy		Yes		No	Yes	Yes	Yes	Unchecked	Unchecked	Unchecked	Unchecked	Unchecked	Unchecked	Unchecked	Unchecked	Unchecked	Checked	Unchecked	Unchecked	Unchecked
4670	All my life.	Male	single		Student/pupil/learner		Grade 12/Standard 10/ Matric	No			Brick house	Unchecked	Unchecked	Checked	Unchecked	Unchecked	Unchecked	Unchecked	Unchecked	Unchecked	Unchecked	Unchecked	Unchecked	Unchecked	No	0	Black African		Blesser/ Sugar Daddy		Yes	No	No	Yes	Yes	No	Checked	Checked	Checked	Checked	Checked	Checked	Checked	Checked	Checked	Checked	Checked	Unchecked	Unchecked
5434	All my life.	Male	Not married, but living with sexual partner/boyfriend/girlfriend		Student/pupil/learner		Further studies incomplete	Yes	Yes	No money to buy food	Brick house	Checked	Checked	Checked	Checked	Checked	Unchecked	Unchecked	Unchecked	Checked	Checked	Unchecked	Unchecked	Unchecked	Yes, a member	0	Black African		Other, specify	Study loan	Yes	Yes	Yes	Yes	No	Yes	Unchecked	Unchecked	Unchecked	Unchecked	Checked	Checked	Unchecked	Unchecked	Checked	Unchecked	Unchecked	Unchecked	Unchecked
4666	More than 5 years.	Male	single		Unemployed, looking for work		Certificate course completed after school (Grade 12/Matric)	No			Brick house	Checked	Checked	Checked	Checked	Checked	Unchecked	Unchecked	Unchecked	Checked	Unchecked	Unchecked	Unchecked	Unchecked	No	0	Black African		Family		Yes	Yes	Yes	No	No	Yes	Unchecked	Checked	Unchecked	Unchecked	Unchecked	Unchecked	Unchecked	Unchecked	Unchecked	Unchecked	Unchecked	Unchecked	Unchecked
5331	All my life.	Male	single		Student/pupil/learner		Grade 12/Standard 10/ Matric	No			Brick house	Checked	Checked	Checked	Checked	Unchecked	Unchecked	Checked	Unchecked	Unchecked	Unchecked	Checked	Unchecked	Unchecked	Yes, an active member	0	Black African		Family		Yes	Yes	Yes	No		Yes	Unchecked	Checked	Unchecked	Unchecked	Unchecked	Checked	Checked	Unchecked	Unchecked	Unchecked	Unchecked	Unchecked	Unchecked
3577	More than 6 months but less than a year	Male	single		Housewife, homemaker, not looking for work		Grade 12/Standard 10/ Matric	No			Flat	Unchecked	Checked	Unchecked	Unchecked	Unchecked	Unchecked	Unchecked	Unchecked	Unchecked	Unchecked	Unchecked	Unchecked	Unchecked	No	0	Black African		Social grant		Yes	No	No	No	No	No	Checked	Unchecked	Unchecked	Unchecked	Unchecked	Unchecked	Unchecked	Unchecked	Unchecked	Unchecked	Unchecked	Unchecked	Unchecked
5749	All my life.	Male	single		Student/pupil/learner		Further studies incomplete	No			Brick house	Unchecked	Unchecked	Unchecked	Unchecked	Unchecked	Unchecked	Unchecked	Unchecked	Unchecked	Unchecked	Unchecked	Unchecked	Unchecked	Yes, an active member	0	Black African		Family		Yes	Yes	Yes	No	No		Unchecked	Unchecked	Unchecked	Unchecked	Unchecked	Unchecked	Unchecked	Unchecked	Unchecked	Unchecked	Unchecked	Unchecked	Unchecked
4858	More than 1 year, but less than 5 years.	Male	single		Student/pupil/learner		Grade 11/Standard 9	No			Brick house	Checked	Checked	Checked	Checked	Unchecked	Unchecked	Unchecked	Unchecked	Checked	Checked	Unchecked	Unchecked	Unchecked		Yes	Black African		Blesser/ Sugar Daddy		Yes	Yes	Yes	Yes	Yes	Yes	Unchecked	Unchecked	Unchecked	Unchecked	Unchecked	Unchecked	Unchecked	Unchecked	Unchecked	Unchecked	Unchecked	Unchecked	Unchecked
8196	All my life.	Male	single		Student/pupil/learner		Grade 12/Standard 10/ Matric	No			Brick house	Checked	Checked	Checked	Checked	Checked	Unchecked	Unchecked	Unchecked	Unchecked	Unchecked	Unchecked	Unchecked	Unchecked	No	Yes	Black African		Family		Yes	Yes	No	No	No	Yes	Unchecked	Checked	Unchecked	Unchecked	Unchecked	Unchecked	Unchecked	Unchecked	Unchecked	Unchecked	Unchecked	Unchecked	Unchecked
2797	More than 5 years.	Male	single		Student/pupil/learner		Grade 12/Standard 10/ Matric	No			Brick house	Checked	Checked	Checked	Checked	Checked	Unchecked	Unchecked	Unchecked	Unchecked	Checked	Unchecked	Unchecked	Unchecked	No	0	Black African		Family		Yes	No	Yes	No	No	Yes	Unchecked	Checked	Unchecked	Checked	Unchecked	Checked	Checked	Checked	Checked	Unchecked	Unchecked	Unchecked	Unchecked
4668	All my life.	Male	single		Unemployed, looking for work		Grade 8 /Standard 6	No			Brick house	Checked	Checked	Checked	Checked	Unchecked	Unchecked	Unchecked	Unchecked	Unchecked	Unchecked	Checked	Unchecked	Unchecked	Yes, a member	Yes	Black African		Social grant		Yes	Yes	Yes	No	No	No	Checked	Checked	Checked	Unchecked	Unchecked	Unchecked	Unchecked	Unchecked	Unchecked	Unchecked	Unchecked	Unchecked	Unchecked
8349	All my life.	Male	single		Unemployed, looking for work		Grade 12/Standard 10/ Matric				Brick house	Checked	Checked	Checked	Checked	Checked	Unchecked	Unchecked	Unchecked	Checked	Unchecked	Unchecked	Unchecked	Unchecked	Yes, a member	0	Black African		Family		Yes	Yes	Yes	No	No	Yes	Unchecked	Checked	Unchecked	Unchecked	Unchecked	Checked	Checked	Unchecked	Unchecked	Checked	Checked	Checked	Unchecked
5531	More than 1 year, but less than 5 years.	Male	single		Unemployed, looking for work		Grade 11/Standard 9	Yes	Yes		Brick house	Unchecked	Unchecked	Unchecked	Checked	Unchecked	Unchecked	Unchecked	Unchecked	Unchecked	Unchecked	Unchecked	Unchecked	Unchecked	No	0	Black African		Family		Yes	Yes	Yes	Yes	Yes	No	Unchecked	Checked	Checked	Unchecked	Unchecked	Unchecked	Unchecked	Unchecked	Unchecked	Unchecked	Unchecked	Unchecked	Unchecked
475	More than 5 years.	Male	single		Student/pupil/learner		Grade 12/Standard 10/ Matric	No			Brick house	Checked	Checked	Checked	Checked	Checked	Unchecked	Checked	Checked	Checked	Checked	Checked	Unchecked	Unchecked	Yes, a member	0	Black African		Family		Yes	No	Yes	No	No	Yes	Unchecked	Checked	Unchecked	Unchecked	Unchecked	Unchecked	Unchecked	Unchecked	Unchecked	Unchecked	Unchecked	Unchecked	Unchecked
1013	More than 5 years.	Male	single		Student/pupil/learner		Further studies incomplete	No			Brick house	Checked	Checked	Checked	Checked	Checked	Unchecked	Checked	Unchecked	Unchecked	Unchecked	Unchecked	Unchecked	Unchecked	No	Yes	Black African		Social grant		Yes	Yes		No	No	Yes	Unchecked	Checked	Checked	Checked	Checked	Unchecked	Unchecked	Unchecked	Unchecked	Unchecked	Unchecked	Unchecked	Unchecked
4981	All my life.	Male	single		Unemployed, looking for work		Grade 11/Standard 9	No			Brick house	Checked	Unchecked	Checked	Checked	Checked	Unchecked	Unchecked	Unchecked	Unchecked	Unchecked	Unchecked	Unchecked	Unchecked	No	Yes	Black African		Family		Yes	Yes	Yes	No	No	Yes	Unchecked	Checked	Unchecked	Unchecked	Checked	Unchecked	Unchecked	Unchecked	Unchecked	Unchecked	Unchecked	Unchecked	Unchecked
4110	All my life.	Male	Not married or living together, but in a steady sexual relationship lasting more than 3 months		Unemployed, looking for work		Grade 11/Standard 9	No			Brick house	Checked	Unchecked	Unchecked	Unchecked	Unchecked	Unchecked	Unchecked	Unchecked	Unchecked	Unchecked	Unchecked	Unchecked	Unchecked	Yes, an active member	0	Coloured		Family		Yes	Yes	Yes	No	No	No	Unchecked	Unchecked	Unchecked	Checked	Unchecked	Unchecked	Unchecked	Unchecked	Unchecked	Unchecked	Unchecked	Unchecked	Unchecked
1591	All my life.	Male	single		Unemployed, looking for work		Grade 12/Standard 10/ Matric	Yes	No	Other reason	Brick house	Checked	Unchecked	Checked	Checked	Checked	Unchecked	Unchecked	Unchecked	Unchecked	Unchecked	Checked	Unchecked	Unchecked	Yes, a member	0	Black African		Family		Yes	Yes	Yes	No	No	Yes	Unchecked	Checked	Checked	Checked	Checked	Checked	Checked	Unchecked	Unchecked	Unchecked	Unchecked	Unchecked	Unchecked
1449	All my life.	Male	single		Student/pupil/learner		Grade 9 /Standard 7	Yes	No	Dieting	Brick house	Checked	Checked	Unchecked	Checked	Checked	Unchecked	Unchecked	Unchecked	Unchecked	Unchecked	Unchecked	Unchecked	Unchecked	Yes, an active member	0	Black African		Family		Yes	Yes	Yes	Yes	Yes	Yes	Unchecked	Checked	Unchecked	Unchecked	Unchecked	Unchecked	Unchecked	Unchecked	Unchecked	Unchecked	Unchecked	Unchecked	Unchecked
8115	More than 5 years.	Male	single		Student/pupil/learner		Further studies incomplete	Yes	Yes	No money to buy food	Brick house	Checked	Checked	Checked	Checked	Checked	Unchecked	Unchecked	Unchecked	Unchecked	Unchecked	Unchecked	Unchecked	Unchecked	Yes, a member	0	Black African		Family		Yes	Yes	Yes	No	No	Yes	Unchecked	Checked	Checked	Unchecked	Checked	Checked	Checked	Unchecked	Checked	Unchecked	Unchecked	Unchecked	Unchecked
2423	All my life.	Male	single		Work in informal sector, looking for permanent work		Grade 12/Standard 10/ Matric	Yes	No	No food	Brick house	Checked	Checked	Checked	Checked	Unchecked	Unchecked	Unchecked	Unchecked	Unchecked	Unchecked	Unchecked	Unchecked	Unchecked	Yes, an active member	0	Black African		Salary/Wages from employer		Yes	Yes			No	Yes	Unchecked	Checked	Unchecked	Unchecked	Unchecked	Unchecked	Unchecked	Unchecked	Unchecked	Unchecked	Unchecked	Unchecked	Unchecked
3661	All my life.	Male	single		Student/pupil/learner		Grade 12/Standard 10/ Matric	No			Brick house	Checked	Checked	Checked	Checked	Checked	Unchecked	Unchecked	Checked	Unchecked	Checked	Checked	Unchecked	Unchecked	Yes, an active member	0	Black African		Family		Yes	Yes	Yes	No	No	Yes	Unchecked	Checked	Unchecked	Unchecked	Unchecked	Checked	Unchecked	Unchecked	Unchecked	Unchecked	Unchecked	Unchecked	Unchecked
8315	All my life.	Male	single		Student/pupil/learner		Grade 11/Standard 9	No			Brick house	Checked	Unchecked	Unchecked	Unchecked	Unchecked	Unchecked	Unchecked	Unchecked	Unchecked	Checked	Checked	Unchecked	Unchecked	No	0	Black African		Family		Yes	Yes	Yes	No	No	Yes	Unchecked	Checked	Checked	Unchecked	Checked	Checked	Checked	Checked	Checked	Unchecked	Unchecked	Unchecked	Unchecked
3244	All my life.	Male	single		Student/pupil/learner		Grade 11/Standard 9	No			Brick house	Checked	Checked	Checked	Checked	Checked	Unchecked	Unchecked	Unchecked	Unchecked	Unchecked	Unchecked	Unchecked	Unchecked	No	0	Black African		Family		Yes	Yes	Yes	No	No	No	Unchecked	Unchecked	Checked	Unchecked	Unchecked	Unchecked	Checked	Unchecked	Unchecked	Unchecked	Unchecked	Unchecked	Unchecked
5649	All my life.	Male	Not married, but living with sexual partner/boyfriend/girlfriend		Student/pupil/learner		Grade 12/Standard 10/ Matric	No			Brick house	Checked	Checked	Checked	Checked	Checked	Unchecked	Unchecked	Unchecked	Unchecked	Unchecked	Checked	Unchecked	Unchecked	No	0	Black African		Family		Yes	Yes	Yes	No	No	Yes	Unchecked	Checked	Unchecked	Unchecked	Checked	Checked	Checked	Unchecked	Unchecked	Unchecked	Unchecked	Unchecked	Unchecked
8117	More than 5 years.	Male	single		Student/pupil/learner		Further studies incomplete	No			Brick house	Checked	Checked	Checked	Checked	Checked	Unchecked	Unchecked	Unchecked	Checked	Unchecked	Unchecked	Unchecked	Unchecked	Yes, a member	0	Black African		Family		Yes	Yes	Yes	No		Yes	Unchecked	Checked	Checked	Unchecked	Checked	Unchecked	Checked	Unchecked	Unchecked	Unchecked	Unchecked	Unchecked	Unchecked
1853	More than 5 years.	Male	Not married or living together, but in a steady sexual relationship lasting more than 3 months		Student/pupil/learner		Grade 12/Standard 10/ Matric	No			Brick house	Checked	Checked	Checked	Checked	Checked	Unchecked	Unchecked	Unchecked	Unchecked	Unchecked	Unchecked	Unchecked	Unchecked	No	0	Black African		Family		Yes	No	Yes	No	No	Yes	Unchecked	Checked	Checked	Checked	Unchecked	Unchecked	Checked	Unchecked	Checked	Unchecked	Unchecked	Unchecked	Unchecked
4709	More than 5 years.	Male	single		Unemployed, looking for work		Grade 12/Standard 10/ Matric	Yes	No	Other reason	Brick house	Unchecked	Unchecked	Unchecked	Checked	Unchecked	Unchecked	Unchecked	Unchecked	Unchecked	Unchecked	Unchecked	Unchecked	Unchecked	Yes, a member	Yes	Black African		Family		Yes	Yes			No	Yes	Unchecked	Checked	Unchecked	Unchecked	Unchecked	Unchecked	Unchecked	Unchecked	Unchecked	Unchecked	Unchecked	Unchecked	Unchecked
7369	More than 1 year, but less than 5 years.	Male	Not married or living together, but in a steady sexual relationship lasting more than 3 months		Student/pupil/learner		Further studies incomplete	Yes	No	Other reason	Flat	Unchecked	Unchecked	Unchecked	Unchecked	Unchecked	Unchecked	Unchecked	Unchecked	Unchecked	Unchecked	Unchecked	Unchecked	Checked	Yes, a member	0	Black African		Family		Yes	Yes	Yes	No	No	Yes	Unchecked	Checked	Unchecked	Checked	Unchecked	Checked	Checked	Checked	Unchecked	Checked	Unchecked	Unchecked	Unchecked
2294	All my life.	Male	single		Student/pupil/learner		Grade 11/Standard 9	No			Brick house	Checked	Checked	Checked	Checked	Checked	Unchecked	Unchecked	Unchecked	Unchecked	Unchecked	Unchecked	Unchecked	Unchecked	No	0	Black African		Family		Yes	Yes	Yes	No	No	Yes	Unchecked	Checked	Checked	Checked	Checked	Checked	Checked	Unchecked	Unchecked	Unchecked	Unchecked	Unchecked	Unchecked
3228	All my life.	Male	single		Student/pupil/learner		Grade 11/Standard 9	No			Brick house	Checked	Unchecked	Checked	Checked	Unchecked	Unchecked	Unchecked	Unchecked	Unchecked	Unchecked	Unchecked	Unchecked	Unchecked	No	0	Black African		Family		Yes	Yes	Yes	No	No	No	Unchecked	Checked	Unchecked	Checked	Unchecked	Unchecked	Unchecked	Unchecked	Unchecked	Unchecked	Unchecked	Unchecked	Unchecked
5926	More than 1 year, but less than 5 years.	Male	single		Student/pupil/learner		Further studies incomplete	Yes	No	No money to buy food	Brick house	Checked	Checked	Checked	Checked	Unchecked	Checked	Unchecked	Unchecked	Unchecked	Checked	Unchecked	Unchecked	Unchecked	Yes, a member	0	Black African		Family		Yes	Yes	Yes	No	No		Unchecked	Unchecked	Checked	Checked	Unchecked	Unchecked	Unchecked	Checked	Unchecked	Unchecked	Checked	Checked	Unchecked
5133	All my life.	Male	single		Self-employed - part time (less than 40 hours per week)		Grade 11/Standard 9	Yes	No	Other reason	Brick house	Checked	Unchecked	Checked	Checked	Checked	Unchecked	Unchecked	Unchecked	Unchecked	Checked	Checked	Unchecked	Unchecked	Yes, an active member	0	Black African		Family		Yes	No	Yes	No	Yes	Yes	Unchecked	Checked	Checked	Checked	Checked	Checked	Checked	Unchecked	Checked	Unchecked	Unchecked	Unchecked	Unchecked
6862	More than 1 year, but less than 5 years.	Male	Not married, but living with sexual partner/boyfriend/girlfriend		Student/pupil/learner		Diploma/Degree post school completed	Yes	Yes	No money to buy food	Brick house	Unchecked	Checked	Checked	Checked	Checked	Unchecked	Unchecked	Checked	Checked	Checked	Unchecked	Unchecked	Unchecked	Yes, a member	Yes	Black African		Family		Yes	Yes	Yes	No	No	Yes	Unchecked	Checked	Checked	Checked	Checked	Checked	Checked	Checked	Checked	Checked	Unchecked	Unchecked	Unchecked
1658	More than 5 years.	Male	Not married or living together, but in a steady sexual relationship lasting more than 3 months		Unemployed, looking for work		Certificate course completed after school (Grade 12/Matric)	No			Brick house	Checked	Unchecked	Checked	Checked	Checked	Unchecked	Unchecked	Unchecked	Unchecked	Unchecked	Unchecked	Unchecked	Unchecked	Yes, an active member	0	Black African		Family		Yes	Yes	Yes	No	No	Yes	Unchecked	Checked	Unchecked	Unchecked	Unchecked	Checked	Unchecked	Unchecked	Checked	Unchecked	Unchecked	Unchecked	Unchecked
1670	All my life.	Male	single		Unemployed, looking for work		Grade 11/Standard 9	No			Brick house	Checked	Checked	Checked	Checked	Checked	Unchecked	Unchecked	Unchecked	Unchecked	Unchecked	Unchecked	Unchecked	Unchecked	No	0	Black African		Family		Yes	No	Yes		No	Yes	Checked	Checked	Checked	Checked	Checked	Checked	Checked	Checked	Checked	Checked	Unchecked	Unchecked	Unchecked
5052	More than 5 years.	Male	single		Unemployed, looking for work		Grade 12/Standard 10/ Matric	No			Flat	Checked	Unchecked	Checked	Checked	Unchecked	Unchecked	Unchecked	Unchecked	Unchecked	Unchecked	Unchecked	Unchecked	Unchecked	No	0	Black African		Family		Yes	Yes	Yes	No		Yes	Unchecked	Checked	Unchecked	Unchecked	Checked	Unchecked	Unchecked	Unchecked	Checked	Unchecked	Unchecked	Unchecked	Unchecked
2437	All my life.	Male	single		Student/pupil/learner		Further studies incomplete				Brick house	Checked	Unchecked	Checked	Unchecked	Checked	Unchecked	Checked	Unchecked	Unchecked	Unchecked	Checked	Unchecked	Unchecked	No	0	Black African		Family		Yes	No	No	No	Yes	Yes	Unchecked	Checked	Checked	Checked	Unchecked	Checked	Checked	Unchecked	Checked	Unchecked	Unchecked	Unchecked	Unchecked
4263	More than 5 years.	Male	single		Self-employed - part time (less than 40 hours per week)		Grade 11/Standard 9	No			Flat	Unchecked	Checked	Checked	Unchecked	Checked	Unchecked	Unchecked	Unchecked	Unchecked	Unchecked	Unchecked	Unchecked	Unchecked	Yes, an active member	0	Black African		Salary/Wages from employer		Yes	No	No	Yes	Yes	Yes	Unchecked	Unchecked	Checked	Checked	Checked	Unchecked	Checked	Checked	Checked	Unchecked	Unchecked	Unchecked	Unchecked
2945	More than 1 year, but less than 5 years.	Male	single		Student/pupil/learner		Grade 12/Standard 10/ Matric	No			Brick house	Checked	Checked	Checked	Unchecked	Checked	Unchecked	Unchecked	Unchecked	Checked	Checked	Unchecked	Unchecked	Unchecked	Yes, a member	0	Black African		Family		Yes	No	No	Yes	No	Yes	Unchecked	Checked	Checked	Checked	Checked	Checked	Checked	Checked	Unchecked	Checked	Unchecked	Unchecked	Unchecked
8253	All my life.	Male	single		Student/pupil/learner		Further studies incomplete	No			Brick house	Checked	Checked	Checked	Checked	Checked	Unchecked	Checked	Unchecked	Checked	Unchecked	Unchecked	Unchecked	Unchecked	No	0	Black African		Family		Yes	Yes	Yes	No	No	Yes	Unchecked	Unchecked	Unchecked	Unchecked	Unchecked	Unchecked	Checked	Unchecked	Unchecked	Unchecked	Unchecked	Unchecked	Unchecked
3347	More than 5 years.	Male	single		Unemployed, looking for work		Grade 12/Standard 10/ Matric	No			Brick house	Checked	Checked	Checked	Checked	Checked	Unchecked	Unchecked	Unchecked	Checked	Unchecked	Checked	Unchecked	Unchecked	No	0	Black African		Family		Yes	Yes	Yes	No	No	Yes	Unchecked	Checked	Checked	Checked	Unchecked	Unchecked	Unchecked	Unchecked	Unchecked	Unchecked	Unchecked	Unchecked	Unchecked
3817	Less than 4 weeks	Male	single		Student/pupil/learner		Grade 11/Standard 9	No			Shack (Mkhukhu)	Checked	Checked	Checked	Checked	Checked	Unchecked	Unchecked	Unchecked	Unchecked	Checked	Checked	Unchecked	Unchecked	No	0	Black African		Other, specify	Ndiyayiphiwa nguMama wam	Yes	No	No	Yes	Yes	No	Unchecked	Checked	Checked	Checked	Checked	Checked	Checked	Checked	Checked	Unchecked	Unchecked	Unchecked	Checked
882	All my life.	Male	single		Employed part time (if none of the above) (less than 40 hours per week)		Grade 12/Standard 10/ Matric	Yes	No	Dieting	Brick house	Checked	Unchecked	Unchecked	Unchecked	Unchecked	Unchecked	Unchecked	Unchecked	Unchecked	Unchecked	Unchecked	Unchecked	Unchecked	Yes, an active member	0	Black African		Family		Yes	Yes	Yes	No	No	Yes	Unchecked	Checked	Unchecked	Unchecked	Unchecked	Unchecked	Unchecked	Unchecked	Unchecked	Unchecked	Unchecked	Unchecked	Unchecked
5957	All my life.	Male	single		Work in informal sector, looking for permanent work		Grade 11/Standard 9	No			Brick house	Checked	Checked	Checked	Checked	Checked	Unchecked	Unchecked	Unchecked	Unchecked	Unchecked	Unchecked	Unchecked	Unchecked	No	0	Black African		Salary/Wages from employer		Yes	Yes	Yes	No	No	Yes	Unchecked	Checked	Checked	Checked	Checked	Checked	Checked	Unchecked	Checked	Unchecked	Unchecked	Unchecked	Unchecked
3922	All my life.	Male	single		Unemployed, looking for work		Grade 12/Standard 10/ Matric	No			Brick house	Checked	Checked	Checked	Unchecked	Checked	Unchecked	Checked	Unchecked	Unchecked	Checked	Checked	Unchecked	Unchecked	No	0	Black African		Family		Yes	No	Yes	No	No	Yes	Unchecked	Checked	Unchecked	Unchecked	Unchecked	Unchecked	Checked	Unchecked	Unchecked	Unchecked	Unchecked	Unchecked	Unchecked
7333	More than 5 years.	Male	single		Unemployed, not looking for work		Grade 12/Standard 10/ Matric	No			Flat	Checked	Unchecked	Checked	Checked	Checked	Unchecked	Unchecked	Unchecked	Unchecked	Checked	Unchecked	Unchecked	Unchecked	No	0	Black African		Social grant		Yes	Yes	Yes	Yes	No	Yes	Unchecked	Checked	Unchecked	Unchecked	Unchecked	Checked	Checked	Unchecked	Unchecked	Unchecked	Checked	Unchecked	Unchecked
1250	More than a month, but less than 6 months	Male	single		Student/pupil/learner		Certificate course completed after school (Grade 12/Matric)	No			Brick house	Unchecked	Unchecked	Unchecked	Unchecked	Unchecked	Unchecked	Unchecked	Unchecked	Checked	Unchecked	Unchecked	Unchecked	Unchecked	Yes, a member	0	Black African		Blesser/ Sugar Daddy		Yes	Yes	No	Yes	Yes	Yes	Unchecked	Unchecked	Unchecked	Unchecked	Unchecked	Unchecked	Unchecked	Unchecked	Unchecked	Unchecked	Unchecked	Unchecked	Unchecked
1701	More than 5 years.	Male	single		Self-employed - part time (less than 40 hours per week)		Grade 10/Standard 8	No			Brick house	Checked	Unchecked	Checked	Checked	Checked	Unchecked	Checked	Unchecked	Unchecked	Unchecked	Checked	Unchecked	Unchecked	Yes, a member	0	Black African		Business profit		Yes	No	No	Yes	Yes	Yes	Unchecked	Checked	Unchecked	Unchecked	Unchecked	Unchecked	Unchecked	Unchecked	Unchecked	Unchecked	Unchecked	Unchecked	Unchecked
8212	All my life.	Male	single		Student/pupil/learner		Further studies incomplete	No			Brick house	Checked	Checked	Checked	Checked	Checked	Unchecked	Unchecked	Unchecked	Unchecked	Unchecked	Unchecked	Unchecked	Unchecked	No	Yes	Black African		Family		Yes	Yes	No	No	No	Yes	Unchecked	Checked	Unchecked	Unchecked	Unchecked	Unchecked	Unchecked	Unchecked	Unchecked	Unchecked	Unchecked	Unchecked	Unchecked
1073	All my life.	Male	single		Student/pupil/learner		Grade 12/Standard 10/ Matric	No			Brick house	Checked	Checked	Checked	Unchecked	Checked	Unchecked	Unchecked	Checked	Unchecked	Unchecked	Unchecked	Unchecked	Unchecked	Yes, an active member	0	Black African		Family		Yes	No	No	No	No	Yes	Unchecked	Checked	Unchecked	Unchecked	Unchecked	Unchecked	Checked	Unchecked	Checked	Unchecked	Unchecked	Unchecked	Unchecked
5596	More than 6 months but less than a year	Male	single		Student/pupil/learner		Grade 11/Standard 9	Yes	No	No money to buy food	Flat	Unchecked	Checked	Unchecked	Unchecked	Unchecked	Checked	Unchecked	Checked	Unchecked	Unchecked	Unchecked	Unchecked	Unchecked	No	0	Black African		Family		Yes	Yes	Yes	No	No	Yes	Checked	Checked	Checked	Checked	Checked	Checked	Checked	Checked	Checked	Checked	Checked	Checked	Unchecked
2904	All my life.	Male	single		Unemployed, looking for work		Grade 12/Standard 10/ Matric	No			Brick house	Checked	Unchecked	Checked	Checked	Unchecked	Unchecked	Unchecked	Unchecked	Checked	Checked	Unchecked	Unchecked	Unchecked	Yes, a member	0	Black African		Family		Yes	Yes	Yes	No	Yes	Yes	Checked	Checked	Unchecked	Checked	Checked	Checked	Checked	Checked	Checked	Checked	Checked	Checked	Unchecked
5965	All my life.	Male	single		Unemployed, looking for work		Grade 10/Standard 8	Yes	No			Unchecked	Unchecked	Unchecked	Unchecked	Unchecked	Unchecked	Unchecked	Unchecked	Unchecked	Unchecked	Unchecked	Unchecked	Unchecked		0					Yes	No		Yes	Yes	Yes	Unchecked	Checked	Unchecked	Unchecked	Unchecked	Unchecked	Unchecked	Unchecked	Unchecked	Unchecked	Unchecked	Unchecked	Unchecked
523	All my life.	Male	Not married or living together, but in a steady sexual relationship lasting more than 3 months		Unemployed, looking for work		Grade 10/Standard 8	No			Brick house	Checked	Unchecked	Checked	Checked	Checked	Unchecked	Checked	Unchecked	Unchecked	Unchecked	Unchecked	Unchecked	Unchecked	No	0	Black African		Family		Yes	Yes	Yes	No	No	Yes	Unchecked	Checked	Checked	Unchecked	Checked	Checked	Unchecked	Unchecked	Checked	Unchecked	Unchecked	Unchecked	Unchecked
5369	All my life.	Male	single		Student/pupil/learner		Grade 11/Standard 9	No			Brick house	Checked	Checked	Checked	Checked	Checked	Unchecked	Unchecked	Unchecked	Checked	Unchecked	Unchecked	Unchecked	Unchecked	Yes, an active member	Yes	Black African		Family		Yes	Yes	Yes	No	Yes	Yes	Unchecked	Checked	Unchecked	Checked	Unchecked	Unchecked	Unchecked	Unchecked	Unchecked	Unchecked	Unchecked	Unchecked	Unchecked
8140	All my life.	Male	single					No				Unchecked	Unchecked	Unchecked	Unchecked	Unchecked	Unchecked	Unchecked	Unchecked	Unchecked	Unchecked	Unchecked	Unchecked	Unchecked							Yes	No	Yes	No	No	Yes	Unchecked	Unchecked	Unchecked	Unchecked	Unchecked	Unchecked	Unchecked	Unchecked	Unchecked	Unchecked	Unchecked	Unchecked	Unchecked
2634	More than 5 years.	Male	single		Student/pupil/learner		Grade 12/Standard 10/ Matric	No			Wendy house/Backyard(zozo)/Bungalow	Checked	Checked	Checked	Unchecked	Unchecked	Unchecked	Unchecked	Unchecked	Unchecked	Unchecked	Unchecked	Unchecked	Unchecked	Yes, an active member	0	Black African		Family		Yes		Yes	Yes	Yes	Yes	Unchecked	Checked	Unchecked	Unchecked	Unchecked	Unchecked	Checked	Unchecked	Unchecked	Unchecked	Unchecked	Unchecked	Unchecked
5745	All my life.	Male	single		Student/pupil/learner		Grade 12/Standard 10/ Matric	No			Brick house	Checked	Checked	Checked	Checked	Checked	Unchecked	Unchecked	Unchecked	Checked	Checked	Unchecked	Unchecked	Unchecked	No	0	Black African		Family		Yes	Yes	Yes	No	No	Yes	Checked	Checked	Checked	Checked	Checked	Checked	Checked	Unchecked	Unchecked	Unchecked	Unchecked	Unchecked	Unchecked
5739	All my life.	Male	single		Student/pupil/learner		Grade 11/Standard 9	No			Brick house	Checked	Checked	Checked	Checked	Checked	Unchecked	Unchecked	Unchecked	Unchecked	Unchecked	Unchecked	Unchecked	Unchecked	Yes, a member	0	Black African		Family		Yes	Yes	Yes	No		No	Unchecked	Checked	Unchecked	Unchecked	Unchecked	Unchecked	Unchecked	Unchecked	Unchecked	Unchecked	Unchecked	Unchecked	Unchecked
8345	All my life.	Male	single		Student/pupil/learner		Grade 12/Standard 10/ Matric	Yes	Yes		Brick house	Checked	Checked	Checked	Checked	Checked	Unchecked	Unchecked	Unchecked	Unchecked	Unchecked	Unchecked	Unchecked	Unchecked	Yes, a member		Black African		Blesser/ Sugar Daddy		Yes	Yes	Yes	No	No	No	Unchecked	Checked	Unchecked	Unchecked	Unchecked	Checked	Checked	Unchecked	Unchecked	Unchecked	Unchecked	Unchecked	Unchecked
3273	All my life.	Male	single		Unemployed, looking for work		Grade 12/Standard 10/ Matric	Yes	Yes	No money to buy food	Brick house	Checked	Checked	Checked	Checked	Checked	Unchecked	Unchecked	Unchecked	Unchecked	Unchecked	Unchecked	Unchecked	Unchecked	No	0	Black African		Family		Yes	Yes	Yes	No	No	Yes	Unchecked	Checked	Checked	Unchecked	Unchecked	Unchecked	Unchecked	Unchecked	Unchecked	Unchecked	Unchecked	Unchecked	Unchecked
4694	All my life.	Male	single		Unemployed, looking for work		Grade 12/Standard 10/ Matric	No			Brick house	Checked	Checked	Checked	Checked	Checked	Unchecked	Unchecked	Unchecked	Unchecked	Unchecked	Checked	Unchecked	Unchecked	No	0	Black African		Family		Yes	Yes	No	Yes	Yes	Yes	Checked	Checked	Checked	Checked	Checked	Unchecked	Unchecked	Checked	Unchecked	Checked	Checked	Checked	Unchecked
3463	All my life.	Male	single		Unemployed, looking for work		Further degree completed	No			Brick house	Checked	Checked	Checked	Checked	Checked	Unchecked	Unchecked	Unchecked	Checked	Checked	Checked	Unchecked	Unchecked	Yes, an active member	0	Black African		Family		Yes	Yes	Yes	No	No	Yes	Unchecked	Checked	Checked	Checked	Checked	Checked	Checked	Unchecked	Checked	Unchecked	Unchecked	Unchecked	Unchecked
5902	More than 1 year, but less than 5 years.	Male	single		Student/pupil/learner		Grade 11/Standard 9	No			Brick house	Checked	Checked	Checked	Checked	Checked	Unchecked	Unchecked	Checked	Unchecked	Unchecked	Unchecked	Unchecked	Unchecked	No	0	Black African		Family		Yes	Yes	Yes	No	No	Yes	Unchecked	Checked	Checked	Checked	Checked	Checked	Checked	Checked	Checked	Unchecked	Unchecked	Unchecked	Unchecked
8157	All my life.	Male	single		Student/pupil/learner		Certificate course completed after school (Grade 12/Matric)	No			Flat	Checked	Unchecked	Checked	Unchecked	Checked	Unchecked	Unchecked	Unchecked	Unchecked	Unchecked	Unchecked	Unchecked	Unchecked	No	0	Black African		Family		Yes	Yes	Yes	Yes	No	Yes	Unchecked	Checked	Unchecked	Unchecked	Unchecked	Checked	Checked	Unchecked	Unchecked	Checked	Unchecked	Unchecked	Unchecked
8107	All my life.	Male	single		Student/pupil/learner		Further studies incomplete	No			Brick house	Checked	Checked	Checked	Checked	Checked	Unchecked	Unchecked	Unchecked	Unchecked	Checked	Checked	Unchecked	Unchecked	Yes, a member	0	Black African		Family		Yes	Yes	Yes	Yes	No	Yes	Unchecked	Checked	Unchecked	Unchecked	Checked	Checked	Checked	Unchecked	Checked	Unchecked	Unchecked	Unchecked	Unchecked
7408	More than 1 year, but less than 5 years.	Male	Not married, but living with sexual partner/boyfriend/girlfriend		Unemployed, not looking for work		Grade 9 /Standard 7				Brick house	Checked	Unchecked	Checked	Unchecked	Unchecked	Unchecked	Unchecked	Unchecked	Unchecked	Unchecked	Unchecked	Unchecked	Unchecked	Yes, an active member	0	Black African		Family		Yes		Yes	Yes	No	Yes	Unchecked	Checked	Unchecked	Unchecked	Unchecked	Unchecked	Unchecked	Unchecked	Unchecked	Unchecked	Unchecked	Unchecked	Unchecked
5767	More than 1 year, but less than 5 years.	Male	single		Student/pupil/learner		Grade 9 /Standard 7	No			Flat	Unchecked	Unchecked	Checked	Checked	Checked	Unchecked	Unchecked	Unchecked	Unchecked	Unchecked	Unchecked	Unchecked	Unchecked	No	0	Black African		Salary/Wages from employer		Yes	No	No	Yes	No		Unchecked	Checked	Unchecked	Unchecked	Unchecked	Unchecked	Unchecked	Unchecked	Unchecked	Unchecked	Unchecked	Unchecked	Unchecked
1862	All my life.	Male	single		Employed part time (if none of the above) (less than 40 hours per week)		Grade 10/Standard 8	No			Brick house	Checked	Checked	Checked	Checked	Unchecked	Unchecked	Unchecked	Unchecked	Checked	Unchecked	Checked	Unchecked	Unchecked	Yes, an active member	0	Black African		Family		Yes	No	No	No	No	Yes	Unchecked	Checked	Unchecked	Unchecked	Unchecked	Unchecked	Unchecked	Unchecked	Unchecked	Unchecked	Unchecked	Unchecked	Unchecked
623	More than 5 years.	Male	Not married or living together, but in a steady sexual relationship lasting more than 3 months		Unemployed, looking for work		Certificate course completed after school (Grade 12/Matric)	No			Brick house	Checked	Checked	Checked	Checked	Checked	Unchecked	Unchecked	Unchecked	Checked	Unchecked	Unchecked	Unchecked	Unchecked	No	0	Black African		Family		Yes	Yes	Yes	No	No	Yes	Unchecked	Checked	Checked	Checked	Checked	Checked	Checked	Checked	Checked	Unchecked	Unchecked	Unchecked	Unchecked
1868		Male	single		Student/pupil/learner		Grade 11/Standard 9	No			Brick house	Checked	Checked	Unchecked	Unchecked	Checked	Unchecked	Unchecked	Unchecked	Unchecked	Unchecked	Checked	Unchecked	Unchecked	No	0	Black African		Family		No	No	Yes	Yes	No	Yes	Unchecked	Checked	Unchecked	Unchecked	Unchecked	Unchecked	Unchecked	Unchecked	Unchecked	Unchecked	Unchecked	Unchecked	Unchecked
5820	All my life.	Male	single		Self-employed - full time (40 hours or more per week)		Grade 11/Standard 9	No			Brick house	Checked	Checked	Checked	Checked	Checked	Unchecked	Unchecked	Unchecked	Unchecked	Unchecked	Unchecked	Unchecked	Unchecked	No	0	Black African		Salary/Wages from employer		Yes	Yes	No	Yes	No		Unchecked	Checked	Checked	Unchecked	Unchecked	Unchecked	Checked	Unchecked	Unchecked	Unchecked	Checked	Unchecked	Unchecked
5790	All my life.	Male	single		Other		Grade 12/Standard 10/ Matric	No			Flat	Unchecked	Unchecked	Checked	Unchecked	Unchecked	Unchecked	Unchecked	Unchecked	Unchecked	Unchecked	Unchecked	Unchecked	Unchecked	No	0	Black African		Family		No	No	No	No	No	Yes	Unchecked	Checked	Unchecked	Unchecked	Unchecked	Unchecked	Unchecked	Unchecked	Unchecked	Unchecked	Unchecked	Unchecked	Unchecked
5256	More than 5 years.	Male	single		Student/pupil/learner		Grade 11/Standard 9	No			Brick house	Unchecked	Unchecked	Checked	Unchecked	Unchecked	Unchecked	Unchecked	Unchecked	Unchecked	Unchecked	Unchecked	Unchecked	Unchecked	Yes, a member	0	Other, Specify		Family		No	No	Yes	No	No	No	Unchecked	Checked	Unchecked	Unchecked	Checked	Unchecked	Unchecked	Unchecked	Unchecked	Unchecked	Unchecked	Unchecked	Unchecked
1049	More than 6 months but less than a year	Male	single		Student/pupil/learner		Grade 12/Standard 10/ Matric	No			Brick house	Checked	Checked	Checked	Checked	Checked	Unchecked	Unchecked	Unchecked	Unchecked	Unchecked	Unchecked	Unchecked	Unchecked	No	0	Black African		Family		Yes	Yes	Yes	No	No	Yes	Unchecked	Unchecked	Checked	Checked	Unchecked	Unchecked	Unchecked	Unchecked	Unchecked	Unchecked	Unchecked	Unchecked	Unchecked
6837	All my life.	Male	Not married or living together, but in a steady sexual relationship lasting more than 3 months		Student/pupil/learner		Grade 10/Standard 8	Yes	Yes	No money to buy food	Flat	Unchecked	Unchecked	Unchecked	Unchecked	Unchecked	Unchecked	Unchecked	Unchecked	Unchecked	Unchecked	Checked	Unchecked	Unchecked	Yes, a member	0	Black African		Other, specify		Yes	Yes	Yes	Yes	No	Yes	Unchecked	Unchecked	Unchecked	Unchecked	Unchecked	Checked	Unchecked	Unchecked	Unchecked	Unchecked	Unchecked	Unchecked	Unchecked
8104	All my life.	Male	single		Student/pupil/learner		Grade 10/Standard 8	No			Brick house	Checked	Checked	Checked	Checked	Checked	Unchecked	Unchecked	Unchecked	Unchecked	Checked	Unchecked	Unchecked	Unchecked	No	0	Black African		Family		Yes	No	Yes	Yes	No	Yes	Checked	Checked	Checked	Checked	Unchecked	Checked	Checked	Checked	Unchecked	Checked	Unchecked	Unchecked	Unchecked
873	All my life.	Male	single		Unemployed, looking for work		Grade 12/Standard 10/ Matric	No			Brick house	Checked	Checked	Checked	Checked	Checked	Checked	Unchecked	Unchecked	Checked	Unchecked	Unchecked	Unchecked	Unchecked	No	0	Black African		Blesser/ Sugar Daddy		Yes	Yes	Yes	No	No	Yes	Unchecked	Checked	Unchecked	Unchecked	Unchecked	Unchecked	Checked	Unchecked	Unchecked	Unchecked	Unchecked	Unchecked	Unchecked
5900	More than 1 year, but less than 5 years.	Male	single		Unemployed, not looking for work		Grade 9 /Standard 7	No			Brick house	Checked	Checked	Checked	Checked	Checked	Unchecked	Unchecked	Unchecked	Unchecked	Unchecked	Unchecked	Unchecked	Unchecked	No	0	Black African		Family			Yes	Yes	Yes	Yes	No	Unchecked	Checked	Checked	Checked	Checked	Checked	Checked	Unchecked	Checked	Unchecked	Unchecked	Unchecked	Unchecked
8228	All my life.	Male	single		Student/pupil/learner		Grade 12/Standard 10/ Matric	No			Brick house	Checked	Checked	Checked	Checked	Checked	Unchecked	Unchecked	Unchecked	Unchecked	Unchecked	Unchecked	Unchecked	Unchecked		0	Black African		Family		Yes	Yes	Yes	No	No	Yes	Unchecked	Unchecked	Unchecked	Checked	Unchecked	Checked	Unchecked	Unchecked	Unchecked	Unchecked	Unchecked	Unchecked	Unchecked
590	All my life.	Male	Not married or living together, but in a steady sexual relationship lasting more than 3 months		Student/pupil/learner		Further studies incomplete	No			Brick house	Checked	Checked	Checked	Checked	Checked	Unchecked	Checked	Unchecked	Checked	Unchecked	Checked	Unchecked	Unchecked	No	0	Black African		Family		Yes	Yes	Yes	No	No	Yes	Unchecked	Checked	Checked	Checked	Unchecked	Unchecked	Checked	Unchecked	Checked	Unchecked	Unchecked	Unchecked	Unchecked
4837	All my life.	Male	single		Student/pupil/learner		Grade 11/Standard 9	No			Brick house	Unchecked	Checked	Checked	Checked	Checked	Unchecked	Checked	Unchecked	Checked	Unchecked	Checked	Unchecked	Unchecked	Yes, an active member	Yes	Black African		Family		Yes	No	No	No	No	Yes	Unchecked	Checked	Unchecked	Unchecked	Unchecked	Checked	Unchecked	Unchecked	Unchecked	Unchecked	Unchecked	Unchecked	Unchecked
3581	More than a month, but less than 6 months	Male	single		Housewife, homemaker, not looking for work		Grade 12/Standard 10/ Matric	No			Flat	Checked	Unchecked	Unchecked	Unchecked	Unchecked	Unchecked	Unchecked	Unchecked	Unchecked	Unchecked	Unchecked	Unchecked	Unchecked	No		Black African		Social grant		No	No	No	No	No	No	Unchecked	Checked	Unchecked	Unchecked	Unchecked	Unchecked	Unchecked	Unchecked	Unchecked	Unchecked	Unchecked	Unchecked	Unchecked
5905	All my life.	Male	single		Student/pupil/learner		Grade 12/Standard 10/ Matric	No			Brick house	Checked	Checked	Checked	Checked	Unchecked	Unchecked	Unchecked	Unchecked	Unchecked	Unchecked	Unchecked	Unchecked	Unchecked	Yes, a member	0	Black African		Family		Yes	Yes	Yes	No	Yes	Yes	Unchecked	Checked	Checked	Checked	Unchecked	Unchecked	Unchecked	Unchecked	Unchecked	Unchecked	Unchecked	Unchecked	Unchecked
5218	All my life.	Male	single		Student/pupil/learner		Grade 11/Standard 9	Yes	No	Other reason	Flat	Checked	Unchecked	Unchecked	Unchecked	Unchecked	Unchecked	Unchecked	Unchecked	Unchecked	Unchecked	Unchecked	Unchecked	Unchecked	Yes, a member	Yes	Black African		Social grant		Yes	No	Yes	Yes	No	Yes	Unchecked	Checked	Unchecked	Unchecked	Unchecked	Unchecked	Unchecked	Unchecked	Unchecked	Unchecked	Unchecked	Unchecked	Unchecked
1478	More than 1 year, but less than 5 years.	Male	single		Unemployed, looking for work		Further studies incomplete	Yes	No	Dieting	Brick house	Unchecked	Unchecked	Unchecked	Unchecked	Unchecked	Unchecked	Unchecked	Unchecked	Checked	Unchecked	Unchecked	Unchecked	Unchecked	Yes, a member	0	Black African		Salary/Wages from employer		Yes	Yes	Yes	No	No	Yes	Checked	Unchecked	Unchecked	Unchecked	Unchecked	Unchecked	Unchecked	Unchecked	Unchecked	Unchecked	Unchecked	Unchecked	Unchecked
1967	All my life.	Male	single		Unemployed, looking for work		Grade 10/Standard 8	No			Brick house	Checked	Checked	Checked	Checked	Checked	Unchecked	Unchecked	Unchecked	Checked	Checked	Unchecked	Unchecked	Unchecked	No	0	Black African		Family		Yes	Yes	Yes	No	No	No	Unchecked	Checked	Checked	Unchecked	Checked	Checked	Unchecked	Checked	Unchecked	Unchecked	Unchecked	Unchecked	Unchecked
4672	All my life.	Male	single		Student/pupil/learner		Further studies incomplete	No			Brick house	Checked	Checked	Checked	Checked	Checked	Unchecked	Unchecked	Unchecked	Unchecked	Unchecked	Unchecked	Unchecked	Unchecked	Yes, a member	0	Black African		Family		Yes	Yes	Yes	No	No	No	Unchecked	Checked	Unchecked	Unchecked	Checked	Checked	Unchecked	Unchecked	Unchecked	Unchecked	Unchecked	Unchecked	Unchecked
1969	All my life.	Male	single		Student/pupil/learner		Grade 11/Standard 9	No			Brick house	Checked	Unchecked	Checked	Checked	Checked	Unchecked	Unchecked	Unchecked	Checked	Checked	Unchecked	Unchecked	Unchecked	No	0	Black African		Family		Yes	Yes	No	Yes	No	Yes	Unchecked	Checked	Checked	Checked	Unchecked	Unchecked	Checked	Checked	Unchecked	Unchecked	Unchecked	Checked	Unchecked
4586	All my life.	Male	single		Sick/disabled and unable to work		Grade 9 /Standard 7	Yes	No	No money to buy food	Brick house	Checked	Checked	Checked	Checked	Checked	Unchecked	Unchecked	Unchecked	Unchecked	Unchecked	Unchecked	Unchecked	Unchecked	No	Yes	Black African		Social grant		Yes	Yes	Yes	No	No	Yes	Unchecked	Checked	Unchecked	Checked	Unchecked	Checked	Unchecked	Unchecked	Unchecked	Unchecked	Unchecked	Unchecked	Unchecked
271	All my life.	Male	single		Student/pupil/learner		Grade 12/Standard 10/ Matric	No			Brick house	Checked	Checked	Checked	Checked	Checked	Unchecked	Unchecked	Unchecked	Unchecked	Unchecked	Unchecked	Unchecked	Unchecked	No	0	Black African		Family		Yes	No	Yes	Yes	No	Yes	Unchecked	Checked	Unchecked	Unchecked	Unchecked	Checked	Unchecked	Unchecked	Unchecked	Unchecked	Unchecked	Unchecked	Unchecked
1707	More than 5 years.	Male	Not married, but living with sexual partner/boyfriend/girlfriend		Work in informal sector, looking for permanent work		Further studies incomplete	No			Brick house	Checked	Checked	Checked	Checked	Checked	Unchecked	Unchecked	Unchecked	Unchecked	Unchecked	Unchecked	Unchecked	Unchecked	No	0	Black African		Salary/Wages from employer		Yes	Yes	Yes	No	No	Yes	Unchecked	Checked	Unchecked	Unchecked	Checked	Checked	Unchecked	Unchecked	Checked	Unchecked	Unchecked	Checked	Unchecked
4830	All my life.	Male	Not married, but living with sexual partner/boyfriend/girlfriend		Student/pupil/learner		Grade 12/Standard 10/ Matric	No			Brick house	Checked	Checked	Checked	Checked	Checked	Unchecked	Unchecked	Unchecked	Unchecked	Unchecked	Unchecked	Unchecked	Unchecked	No	0	Black African		Family		Yes	Yes	Yes	No	No	Yes	Unchecked	Checked	Unchecked	Unchecked	Unchecked	Unchecked	Checked	Unchecked	Unchecked	Unchecked	Unchecked	Unchecked	Unchecked
1000	All my life.	Male	single		Student/pupil/learner		Further studies incomplete	No			Brick house	Checked	Checked	Unchecked	Checked	Checked	Unchecked	Unchecked	Unchecked	Unchecked	Unchecked	Unchecked	Unchecked	Unchecked	No	0	Black African		Family		Yes	Yes	Yes	No	Yes	Yes	Checked	Checked	Checked	Checked	Unchecked	Unchecked	Checked	Unchecked	Checked	Unchecked	Unchecked	Unchecked	Unchecked
8094	All my life.	Male	single		Student/pupil/learner		Grade 10/Standard 8	No			Brick house	Checked	Checked	Checked	Checked	Checked	Unchecked	Unchecked	Unchecked	Unchecked	Unchecked	Unchecked	Unchecked	Unchecked	No	0	Black African		Family		Yes	Yes	Yes	No	No	Yes	Unchecked	Checked	Checked	Checked	Checked	Checked	Checked	Unchecked	Unchecked	Unchecked	Unchecked	Unchecked	Unchecked
8110	All my life.	Male	single		Unemployed, looking for work		Grade 9 /Standard 7	No			Flat	Checked	Checked	Checked	Unchecked	Unchecked	Unchecked	Unchecked	Unchecked	Unchecked	Unchecked	Unchecked	Unchecked	Unchecked	Yes, a member	0	Black African		Family		No	Yes		No	No	No	Unchecked	Checked	Unchecked	Unchecked	Unchecked	Unchecked	Unchecked	Unchecked	Unchecked	Unchecked	Unchecked	Unchecked	Unchecked
5326	More than 5 years.	Male	single		Student/pupil/learner		Grade 11/Standard 9	No			Brick house	Checked	Checked	Checked	Checked	Checked	Unchecked	Unchecked	Unchecked	Unchecked	Checked	Checked	Unchecked	Unchecked	No	0	Black African		Family		Yes		Yes		No		Unchecked	Checked	Unchecked	Unchecked	Unchecked	Checked	Unchecked	Unchecked	Unchecked	Unchecked	Unchecked	Unchecked	Unchecked
963	All my life.	Male	single		Student/pupil/learner		Grade 12/Standard 10/ Matric	No			Brick house	Checked	Checked	Checked	Checked	Checked	Unchecked	Unchecked	Unchecked	Unchecked	Unchecked	Unchecked	Unchecked	Unchecked	No	Yes	Black African		Family		No	No	No	No	No	Yes	Unchecked	Checked	Unchecked	Checked	Unchecked	Unchecked	Unchecked	Unchecked	Unchecked	Unchecked	Unchecked	Unchecked	Unchecked
2565	All my life.	Male	single		Student/pupil/learner		Grade 11/Standard 9	No			Brick house	Checked	Checked	Checked	Checked	Checked	Unchecked	Checked	Checked	Checked	Checked	Unchecked	Unchecked	Unchecked	No	0	Black African		Family		Yes	Yes	Yes	Yes	No	Yes	Unchecked	Checked	Unchecked	Unchecked	Unchecked	Unchecked	Unchecked	Unchecked	Unchecked	Unchecked	Unchecked	Unchecked	Unchecked
263	All my life.	Male	single		Student/pupil/learner		Grade 9 /Standard 7	No			Brick house	Checked	Unchecked	Checked	Checked	Checked	Unchecked	Unchecked	Unchecked	Unchecked	Unchecked	Unchecked	Unchecked	Unchecked	Yes, a member	0	Black African		Family		Yes	No	Yes		No	Yes	Unchecked	Checked	Unchecked	Checked	Unchecked	Unchecked	Unchecked	Unchecked	Checked	Unchecked	Unchecked	Unchecked	Unchecked
2603	More than 6 months but less than a year	Male			Employed full time (40 hours or more per week)		Grade 11/Standard 9	No			Brick house	Checked	Checked	Checked	Checked	Unchecked	Unchecked	Checked	Unchecked	Checked	Unchecked	Unchecked	Unchecked	Unchecked	No	0	Black African		Family		Yes	Yes	Yes	No	No	Yes	Unchecked	Checked	Checked	Checked	Checked	Checked	Unchecked	Checked	Unchecked	Unchecked	Unchecked	Unchecked	Unchecked
2604	More than 5 years.	Male	Not married or living together, but in a steady sexual relationship lasting more than 3 months				Grade 11/Standard 9	Yes	No		Brick house	Checked	Unchecked	Unchecked	Unchecked	Unchecked	Unchecked	Unchecked	Unchecked	Unchecked	Checked	Unchecked	Unchecked	Unchecked	No	0	White		Social grant		Yes	Yes	Yes	Yes	Yes	No	Unchecked	Checked	Unchecked	Unchecked	Unchecked	Unchecked	Unchecked	Unchecked	Unchecked	Unchecked	Unchecked	Checked	Unchecked
3177	All my life.	Male	single		Student/pupil/learner		Grade 12/Standard 10/ Matric	No			Brick house	Checked	Checked	Checked	Checked	Checked	Unchecked	Unchecked	Unchecked	Unchecked	Unchecked	Unchecked	Unchecked	Unchecked	No	Yes	Black African		Social grant		Yes	Yes	Yes	No	No	Yes	Unchecked	Checked	Unchecked	Checked	Unchecked	Checked	Checked	Unchecked	Checked	Unchecked	Unchecked	Unchecked	Unchecked
5931	Less than 4 weeks	Male	Divorced/Widowed		Student/pupil/learner		Certificate course completed after school (Grade 12/Matric)	No			Brick house	Unchecked	Unchecked	Unchecked	Unchecked	Unchecked	Unchecked	Unchecked	Unchecked	Unchecked	Unchecked	Unchecked	Unchecked	Checked	Yes, a member	0	Coloured		Blesser/ Sugar Daddy		Yes	No	Yes	No	No	No	Unchecked	Checked	Unchecked	Unchecked	Unchecked	Checked	Checked	Unchecked	Unchecked	Unchecked	Unchecked	Unchecked	Unchecked
8131	All my life.	Male	single		Self-employed - part time (less than 40 hours per week)		Certificate course completed after school (Grade 12/Matric)	No			Brick house	Checked	Checked	Checked	Checked	Checked	Unchecked	Unchecked	Unchecked	Checked	Checked	Unchecked	Unchecked	Unchecked	No	0	Black African		Business profit		Yes	Yes	Yes	No	No	Yes	Unchecked	Checked	Checked	Checked	Checked	Checked	Checked	Unchecked	Checked	Unchecked	Unchecked	Unchecked	Unchecked
2605	More than 1 year, but less than 5 years.	Male	single		Student/pupil/learner		Grade 12/Standard 10/ Matric	No			Brick house	Checked	Unchecked	Unchecked	Unchecked	Unchecked	Unchecked	Unchecked	Unchecked	Checked	Checked	Checked	Unchecked	Unchecked	No	Yes	Black African		Social grant		Yes	Yes	Yes	No	No	No	Unchecked	Checked	Unchecked	Unchecked	Checked	Checked	Checked	Unchecked	Checked	Unchecked	Unchecked	Unchecked	Unchecked
2575	All my life.	Male	single		Student/pupil/learner		Grade 9 /Standard 7	No			Brick house	Checked	Unchecked	Checked	Checked	Checked	Unchecked	Unchecked	Unchecked	Checked	Unchecked	Unchecked	Unchecked	Unchecked	No	0	Black African		Family		Yes	No	Yes	No	No	Yes	Unchecked	Checked	Unchecked	Unchecked	Unchecked	Unchecked	Unchecked	Unchecked	Unchecked	Unchecked	Unchecked	Unchecked	Unchecked
1946	All my life.	Male	Not married or living together, but in a steady sexual relationship lasting more than 3 months		Unemployed, looking for work		Grade 12/Standard 10/ Matric	Yes	No	Other reason	Brick house	Checked	Unchecked	Checked	Checked	Checked	Unchecked	Unchecked	Unchecked	Unchecked	Unchecked	Unchecked	Unchecked	Unchecked	No	0	Black African		Other, specify	Small jobs around my location just piece job	Yes	Yes	Yes	No	No	Yes	Unchecked	Checked	Checked	Checked	Checked	Checked	Checked	Checked	Checked	Unchecked	Checked	Checked	Unchecked
8144	All my life.	Male	single		Unemployed, looking for work		Grade 12/Standard 10/ Matric				Brick house	Checked	Checked	Checked	Checked	Unchecked	Unchecked	Unchecked	Unchecked	Unchecked	Checked	Unchecked	Unchecked	Unchecked	Yes, a member	0	Black African		Family		Yes	Yes	Yes	No	No	Yes	Unchecked	Checked	Unchecked	Unchecked	Unchecked	Unchecked	Unchecked	Unchecked	Unchecked	Unchecked	Unchecked	Unchecked	Unchecked
3773	All my life.	Male	single		Student/pupil/learner		Grade 11/Standard 9	No			Brick house	Checked	Checked	Checked	Checked	Checked	Unchecked	Unchecked	Unchecked	Checked	Unchecked	Checked	Unchecked	Unchecked	Yes, a member	0	Black African		Family		Yes	No	Yes	Yes	No	Yes	Unchecked	Checked	Unchecked	Checked	Unchecked	Unchecked	Unchecked	Unchecked	Unchecked	Unchecked	Unchecked	Unchecked	Unchecked
240	More than 1 year, but less than 5 years.	Male	single		Housewife, homemaker, not looking for work		Grade 8 /Standard 6	Yes	No	Other reason	Brick house	Unchecked	Unchecked	Unchecked	Unchecked	Unchecked	Unchecked	Unchecked	Unchecked	Unchecked	Unchecked	Unchecked	Unchecked	Unchecked	No	0	Black African		Family		Yes	Yes	Yes	No	No	Yes	Unchecked	Unchecked	Unchecked	Unchecked	Unchecked	Unchecked	Unchecked	Unchecked	Unchecked	Unchecked	Unchecked	Unchecked	Unchecked
5960	All my life.	Male	single		Student/pupil/learner		Further studies incomplete	No			Brick house	Checked	Checked	Checked	Checked	Checked	Unchecked	Unchecked	Unchecked	Unchecked	Checked	Checked	Unchecked	Unchecked	No	0	Black African		Family		Yes	Yes	Yes	No	Yes	Yes	Unchecked	Checked	Checked	Checked	Checked	Checked	Checked	Checked	Checked	Unchecked	Unchecked	Unchecked	Unchecked
2579	All my life.	Male	Not married or living together, but in a steady sexual relationship lasting more than 3 months		Work in informal sector, not looking for permanent work		Grade 11/Standard 9	No			Brick house	Checked	Checked	Checked	Checked	Checked	Unchecked	Unchecked	Unchecked	Unchecked	Unchecked	Checked	Unchecked	Unchecked	No	0	Black African		Other, specify	Anginazo iindingo zaqobe nyanga	Yes	Yes	Yes	No	No	Yes	Unchecked	Checked	Checked	Checked	Checked	Checked	Checked	Unchecked	Checked	Unchecked	Unchecked	Unchecked	Unchecked
2566	All my life.	Male	single		Student/pupil/learner		Grade 12/Standard 10/ Matric	No			Brick house	Checked	Unchecked	Checked	Checked	Checked	Unchecked	Unchecked	Unchecked	Checked	Unchecked	Checked	Unchecked	Unchecked	Yes, an active member	0	Black African		Business profit		Yes	No	Yes	Yes	Yes	Yes	Unchecked	Checked	Checked	Checked	Checked	Unchecked	Checked	Unchecked	Checked	Unchecked	Unchecked	Unchecked	Unchecked
8200	All my life.	Male	single		Student/pupil/learner		Grade 11/Standard 9	No			Brick house	Checked	Checked	Checked	Checked	Checked	Unchecked	Unchecked	Unchecked	Unchecked	Checked	Unchecked	Unchecked	Unchecked	No	0	Black African		Salary/Wages from employer		Yes	No	No	Yes	No	Yes	Checked	Unchecked	Unchecked	Unchecked	Unchecked	Checked	Unchecked	Unchecked	Unchecked	Unchecked	Unchecked	Unchecked	Unchecked
4016	More than 5 years.	Male	single		Student/pupil/learner		Grade 10/Standard 8	No			Brick house	Checked	Checked	Checked	Checked	Unchecked	Unchecked	Unchecked	Unchecked	Unchecked	Unchecked	Unchecked	Unchecked	Unchecked	No	Yes	Black African		Family		Yes	No	Yes	Yes	No	Yes	Unchecked	Unchecked	Unchecked	Unchecked	Unchecked	Checked	Unchecked	Unchecked	Unchecked	Unchecked	Unchecked	Unchecked	Unchecked
7435	All my life.	Male	single		Student/pupil/learner		Further studies incomplete	No			Brick house	Checked	Checked	Checked	Checked	Checked	Unchecked	Unchecked	Unchecked	Checked	Unchecked	Unchecked	Unchecked	Unchecked	No	0	Black African		Family		Yes	Yes	Yes	No	No	Yes	Unchecked	Checked	Unchecked	Unchecked	Unchecked	Unchecked	Checked	Unchecked	Unchecked	Unchecked	Unchecked	Unchecked	Unchecked
4741	All my life.	Male	single		Student/pupil/learner		Grade 12/Standard 10/ Matric	No			Brick house	Checked	Checked	Checked	Checked	Checked	Unchecked	Unchecked	Unchecked	Unchecked	Unchecked	Unchecked	Unchecked	Unchecked	Yes, a member	0	Black African		Family		Yes		No	Yes	No	No	Unchecked	Checked	Unchecked	Unchecked	Unchecked	Unchecked	Unchecked	Unchecked	Unchecked	Unchecked	Unchecked	Unchecked	Unchecked
1076	More than 5 years.	Male	single		Work in informal sector, looking for permanent work		Further studies incomplete	No			Brick house	Checked	Unchecked	Checked	Checked	Checked	Unchecked	Checked	Unchecked	Unchecked	Unchecked	Unchecked	Unchecked	Unchecked	No	0	Black African		Salary/Wages from employer		Yes	Yes	No	No	No	Yes	Unchecked	Checked	Checked	Checked	Checked	Checked	Unchecked	Unchecked	Unchecked	Unchecked	Unchecked	Unchecked	Unchecked
6845	All my life.	Male	single		Unemployed, looking for work		Grade 6 /Standard 4	Yes	Yes		Flat	Checked	Unchecked	Checked	Checked	Checked	Unchecked	Unchecked	Unchecked	Unchecked	Unchecked	Unchecked	Unchecked	Unchecked	Yes, a member	0	Black African		Salary/Wages from employer		Yes	Yes	No	Yes	No	Yes	Unchecked	Unchecked	Unchecked	Unchecked	Unchecked	Unchecked	Unchecked	Unchecked	Unchecked	Unchecked	Unchecked	Unchecked	Unchecked
3752	All my life.	Male	single		Student/pupil/learner		Grade 11/Standard 9	No			Brick house	Checked	Checked	Checked	Checked	Checked	Unchecked	Unchecked	Unchecked	Unchecked	Unchecked	Unchecked	Unchecked	Unchecked	No	Yes	Black African		Social grant		Yes	No	Yes	No	No	Yes	Unchecked	Checked	Unchecked	Unchecked	Unchecked	Checked	Unchecked	Unchecked	Unchecked	Unchecked	Unchecked	Unchecked	Unchecked
2161	More than 5 years.	Male	single		Student/pupil/learner		Grade 12/Standard 10/ Matric	No			Brick house	Checked	Checked	Checked	Checked	Checked	Unchecked	Unchecked	Unchecked	Unchecked	Checked	Unchecked	Unchecked	Unchecked	No	Yes	Black African		Social grant		Yes	Yes	Yes	No	No	No	Unchecked	Checked	Unchecked	Unchecked	Unchecked	Unchecked	Checked	Unchecked	Unchecked	Unchecked	Unchecked	Unchecked	Unchecked
3489	All my life.	Male	single		Student/pupil/learner		Grade 12/Standard 10/ Matric	No			Brick house	Checked	Checked	Checked	Checked	Checked	Unchecked	Unchecked	Unchecked	Unchecked	Unchecked	Unchecked	Unchecked	Unchecked	No	0	Black African		Family		Yes	Yes	Yes	No	No	Yes	Unchecked	Checked	Checked	Checked	Checked	Checked	Checked	Unchecked	Unchecked	Unchecked	Unchecked	Unchecked	Unchecked
5619	More than 5 years.	Male	single		Unemployed, looking for work		Grade 12/Standard 10/ Matric	No			Brick house	Checked	Checked	Checked	Checked	Checked	Unchecked	Unchecked	Unchecked	Checked	Unchecked	Unchecked	Unchecked	Unchecked	Yes, a member	0	Black African		Family		Yes	Yes	Yes	No	No	Yes	Unchecked	Checked	Checked	Unchecked	Unchecked	Unchecked	Unchecked	Unchecked	Unchecked	Unchecked	Unchecked	Unchecked	Unchecked
2803	All my life.	Male	Not married or living together, but in a steady sexual relationship lasting more than 3 months		Student/pupil/learner		Grade 12/Standard 10/ Matric	No			Brick house	Checked	Checked	Checked	Checked	Checked	Unchecked	Unchecked	Unchecked	Unchecked	Unchecked	Unchecked	Unchecked	Unchecked	Yes, an active member	0	Black African		Family		Yes	No	Yes		No	Yes	Unchecked	Checked	Unchecked	Unchecked	Unchecked	Unchecked	Unchecked	Unchecked	Unchecked	Unchecked	Unchecked	Unchecked	Unchecked
5338	All my life.	Male	single		Student/pupil/learner		Grade 12/Standard 10/ Matric	No			Brick house	Checked	Checked	Checked	Checked	Checked	Unchecked	Unchecked	Unchecked	Unchecked	Checked	Unchecked	Unchecked	Unchecked	Yes, a member		Black African		Family		Yes	Yes	No	No	No	No	Unchecked	Checked	Unchecked	Unchecked	Unchecked	Unchecked	Unchecked	Unchecked	Unchecked	Unchecked	Unchecked	Unchecked	Unchecked
5974	All my life.	Male	single		Unemployed, looking for work		Grade 7/Standard 5	Yes	Yes	No money to buy food	Brick house	Checked	Checked	Checked	Checked	Checked	Unchecked	Unchecked	Unchecked	Unchecked	Unchecked	Checked	Unchecked	Unchecked	Yes, a member	0	Black African		Family		Yes	Yes	Yes	Yes	No	Yes	Unchecked	Checked	Checked	Checked	Checked	Unchecked	Unchecked	Unchecked	Unchecked	Unchecked	Unchecked	Unchecked	Unchecked
5779	Less than 4 weeks	Male	single		Unemployed, looking for work		Grade 7/Standard 5	Yes	No		Brick house	Checked	Unchecked	Checked	Unchecked	Unchecked	Unchecked	Unchecked	Unchecked	Unchecked	Unchecked	Unchecked	Unchecked	Unchecked	Yes, an active member	0	Coloured		Family		Yes	No	Yes	Yes	Yes	Yes	Unchecked	Unchecked	Unchecked	Unchecked	Unchecked	Checked	Unchecked	Unchecked	Unchecked	Unchecked	Unchecked	Unchecked	Unchecked
1834	All my life.	Male	single		Student/pupil/learner		Further studies incomplete	No			Brick house	Checked	Checked	Checked	Checked	Checked	Unchecked	Unchecked	Unchecked	Checked	Unchecked	Unchecked	Unchecked	Unchecked	No	0	Black African		Family		Yes	Yes	Yes	No	No	No	Unchecked	Checked	Unchecked	Unchecked	Unchecked	Unchecked	Unchecked	Unchecked	Unchecked	Unchecked	Unchecked	Unchecked	Unchecked
362	All my life.	Male	single		Unemployed, looking for work		Grade 12/Standard 10/ Matric	No			Brick house	Checked	Checked	Checked	Checked	Checked	Unchecked	Unchecked	Unchecked	Unchecked	Unchecked	Unchecked	Unchecked	Unchecked	No	0	Black African		Family		Yes	Yes	Yes	No	Yes	No	Unchecked	Checked	Unchecked	Unchecked	Unchecked	Unchecked	Unchecked	Unchecked	Unchecked	Unchecked	Unchecked	Unchecked	Unchecked
4022	All my life.	Male	Not married, but living with sexual partner/boyfriend/girlfriend		Student/pupil/learner		Grade 12/Standard 10/ Matric	Yes	Yes	No money to buy food	Brick house	Checked	Checked	Checked	Checked	Unchecked	Unchecked	Unchecked	Unchecked	Checked	Unchecked	Unchecked	Unchecked	Unchecked	Yes, a member	0	Black African		Family		No	Yes	Yes	No	No	Yes	Unchecked	Checked	Checked	Checked	Checked	Checked	Checked	Unchecked	Unchecked	Unchecked	Unchecked	Unchecked	Unchecked
971	All my life.	Male	single		Unemployed, looking for work		Grade 12/Standard 10/ Matric	No			Shack (Mkhukhu)	Checked	Checked	Checked	Unchecked	Unchecked	Unchecked	Unchecked	Unchecked	Unchecked	Unchecked	Unchecked	Unchecked	Unchecked	Yes, an active member	0	Black African		Family		Yes	Yes	Yes	No	Yes	Yes	Unchecked	Checked	Unchecked	Unchecked	Unchecked	Unchecked	Unchecked	Unchecked	Unchecked	Unchecked	Unchecked	Unchecked	Unchecked
5934	More than 1 year, but less than 5 years.	Male	single		Unemployed, not looking for work		Grade 12/Standard 10/ Matric	No			Brick house	Checked	Checked	Checked	Checked	Checked	Unchecked	Unchecked	Unchecked	Unchecked	Unchecked	Unchecked	Unchecked	Unchecked	No	0	Black African		Family		Yes	Yes	Yes	No	No	Yes	Unchecked	Checked	Unchecked	Unchecked	Unchecked	Unchecked	Unchecked	Unchecked	Checked	Unchecked	Unchecked	Unchecked	Unchecked
1006	All my life.	Male	single		Unemployed, not looking for work		Grade 12/Standard 10/ Matric	No			Shack (Mkhukhu)	Checked	Checked	Checked	Checked	Checked	Unchecked	Unchecked	Unchecked	Unchecked	Unchecked	Unchecked	Unchecked	Unchecked	Yes, an active member	0	Black African		Family		Yes	No	Yes	No	No	Yes	Unchecked	Checked	Checked	Checked	Checked	Checked	Checked	Checked	Unchecked	Unchecked	Unchecked	Unchecked	Unchecked
2805	All my life.	Male	Not married or living together, but in a steady sexual relationship lasting more than 3 months		Student/pupil/learner		Further studies incomplete	No			Brick house	Checked	Checked	Checked	Checked	Checked	Unchecked	Unchecked	Unchecked	Unchecked	Unchecked	Unchecked	Unchecked	Unchecked	No	0	Black African		Family		Yes	Yes	Yes	No	No	Yes	Unchecked	Checked	Unchecked	Unchecked	Unchecked	Unchecked	Unchecked	Unchecked	Checked	Unchecked	Unchecked	Unchecked	Unchecked
8224	More than 5 years.	Male	single		Student/pupil/learner		Grade 11/Standard 9	No			Flat	Checked	Checked	Checked	Checked	Checked	Unchecked	Unchecked	Unchecked	Unchecked	Unchecked	Unchecked	Unchecked	Unchecked	Yes, a member	0	Black African		Family		Yes	Yes	No	No	Yes	Yes	Unchecked	Checked	Unchecked	Unchecked	Unchecked	Unchecked	Unchecked	Unchecked	Unchecked	Unchecked	Unchecked	Unchecked	Unchecked
3582	More than a month, but less than 6 months	Male	single		Housewife, homemaker, not looking for work		Grade 12/Standard 10/ Matric	Yes	Yes	No food	Brick house	Checked	Unchecked	Unchecked	Unchecked	Unchecked	Unchecked	Unchecked	Unchecked	Unchecked	Unchecked	Unchecked	Unchecked	Unchecked	No	0	Black African		Social grant		Yes	No	No	No	No		Unchecked	Checked	Unchecked	Unchecked	Unchecked	Unchecked	Unchecked	Unchecked	Unchecked	Unchecked	Unchecked	Unchecked	Unchecked
5834	More than 5 years.	Male	single		Student/pupil/learner		Grade 11/Standard 9	Yes	No	No money to buy food	Brick house	Unchecked	Unchecked	Unchecked	Checked	Unchecked	Unchecked	Unchecked	Unchecked	Unchecked	Unchecked	Unchecked	Unchecked	Unchecked	Yes, an active member	0	Black African		Family		Yes	No	Yes	No	Yes	No	Unchecked	Checked	Unchecked	Unchecked	Unchecked	Unchecked	Unchecked	Unchecked	Unchecked	Unchecked	Unchecked	Unchecked	Unchecked
865	All my life.	Male	single		Unemployed, looking for work		Grade 12/Standard 10/ Matric	No			Brick house	Checked	Checked	Checked	Checked	Checked	Unchecked	Checked	Unchecked	Checked	Unchecked	Unchecked	Unchecked	Unchecked	No	0	Black African		Family		Yes	Yes	Yes	No	No	No	Unchecked	Checked	Unchecked	Unchecked	Unchecked	Unchecked	Unchecked	Unchecked	Unchecked	Unchecked	Unchecked	Unchecked	Unchecked
297	More than 1 year, but less than 5 years.	Male	single		Unemployed, looking for work		Grade 12/Standard 10/ Matric	No			Brick house	Checked	Unchecked	Checked	Checked	Checked	Unchecked	Unchecked	Unchecked	Unchecked	Unchecked	Unchecked	Unchecked	Unchecked	No	0	Black African		Family		Yes	Yes	Yes	No	No	Yes	Unchecked	Checked	Unchecked	Unchecked	Unchecked	Unchecked	Unchecked	Unchecked	Unchecked	Unchecked	Unchecked	Unchecked	Unchecked
8344	All my life.	Male	single		Student/pupil/learner		Grade 12/Standard 10/ Matric	No			Brick house	Checked	Checked	Checked	Checked	Checked	Unchecked	Unchecked	Unchecked	Unchecked	Unchecked	Unchecked	Unchecked	Unchecked	No	0	Black African		Family		Yes	Yes	Yes	No	No	Yes	Unchecked	Unchecked	Checked	Unchecked	Unchecked	Unchecked	Unchecked	Unchecked	Unchecked	Unchecked	Unchecked	Unchecked	Unchecked
8338	All my life.	Male	single		Student/pupil/learner		Grade 12/Standard 10/ Matric	Yes	Yes	No money to buy food	Brick house	Checked	Checked	Checked	Checked	Checked	Unchecked	Unchecked	Unchecked	Unchecked	Checked	Unchecked	Unchecked	Unchecked		0	Black African		Family		Yes	Yes	Yes	No	No	Yes	Unchecked	Checked	Unchecked	Unchecked	Unchecked	Checked	Checked	Unchecked	Unchecked	Unchecked	Unchecked	Unchecked	Unchecked
3688	All my life.	Male	single		Student/pupil/learner		Grade 12/Standard 10/ Matric	No			Brick house	Checked	Checked	Checked	Checked	Checked	Unchecked	Unchecked	Checked	Checked	Unchecked	Unchecked	Unchecked	Unchecked	Yes, an active member	0	Black African		Family		Yes	No	Yes	No	No	Yes	Unchecked	Unchecked	Unchecked	Checked	Unchecked	Unchecked	Checked	Unchecked	Unchecked	Unchecked	Unchecked	Unchecked	Unchecked
8190	All my life.	Male	single		Student/pupil/learner		Grade 12/Standard 10/ Matric	No			Brick house	Checked	Checked	Checked	Checked	Checked	Unchecked	Unchecked	Unchecked	Unchecked	Checked	Checked	Unchecked	Unchecked	Yes, a member	0	Black African		Family		Yes	No	No	No	No	Yes	Unchecked	Checked	Checked	Unchecked	Unchecked	Unchecked	Unchecked	Unchecked	Unchecked	Unchecked	Unchecked	Unchecked	Unchecked
982	More than 5 years.	Male	single		Unemployed, looking for work		Grade 12/Standard 10/ Matric	No			Brick house	Checked	Checked	Checked	Checked	Checked	Unchecked	Checked	Unchecked	Checked	Unchecked	Unchecked	Unchecked	Unchecked	No	0	Black African		Family		Yes	Yes	Yes	No	No	No	Unchecked	Checked	Unchecked	Unchecked	Unchecked	Unchecked	Unchecked	Unchecked	Unchecked	Unchecked	Unchecked	Unchecked	Unchecked
5310	More than 5 years.	Male	single		Unemployed, looking for work		Grade 12/Standard 10/ Matric	No			Brick house	Checked	Checked	Checked	Checked	Checked	Unchecked	Unchecked	Unchecked	Unchecked	Checked	Checked	Unchecked	Unchecked	No	0	Black African		Family		Yes	Yes	Yes	No	No	Yes	Unchecked	Checked	Unchecked	Unchecked	Unchecked	Unchecked	Checked	Unchecked	Unchecked	Unchecked	Unchecked	Unchecked	Unchecked
2756	More than 5 years.	Male	single		Student/pupil/learner		Grade 12/Standard 10/ Matric	No			Brick house	Checked	Unchecked	Unchecked	Unchecked	Unchecked	Unchecked	Unchecked	Unchecked	Unchecked	Unchecked	Unchecked	Unchecked	Unchecked	Yes, an active member	Yes	Black African		Family		Yes	Yes	Yes			No	Unchecked	Checked	Unchecked	Unchecked	Unchecked	Unchecked	Unchecked	Unchecked	Unchecked	Unchecked	Unchecked	Unchecked	Unchecked
2458	All my life.	Male	Not married or living together, but in a steady sexual relationship lasting more than 3 months		Unemployed, looking for work		Grade 12/Standard 10/ Matric	Yes	Yes	No money to buy food	Brick house	Checked	Unchecked	Checked	Unchecked	Unchecked	Unchecked	Unchecked	Unchecked	Unchecked	Unchecked	Unchecked	Unchecked	Unchecked	No	0	Black African		Family		Yes	No	Yes	No	No	Yes	Unchecked	Checked	Unchecked	Unchecked	Unchecked	Unchecked	Unchecked	Unchecked	Unchecked	Unchecked	Unchecked	Unchecked	Unchecked
5051	More than 1 year, but less than 5 years.	Male	single		Unemployed, looking for work		Grade 11/Standard 9	No			Flat	Checked	Unchecked	Checked	Checked	Checked	Unchecked	Unchecked	Unchecked	Unchecked	Unchecked	Unchecked	Unchecked	Unchecked	Yes, a member	0	Black African		Family		Yes	Yes	Yes	No	No	Yes	Unchecked	Checked	Checked	Checked	Unchecked	Checked	Checked	Unchecked	Checked	Unchecked	Unchecked	Unchecked	Unchecked
2798	All my life.	Male	single		Student/pupil/learner		Grade 11/Standard 9	No			Brick house	Checked	Checked	Checked	Checked	Checked	Unchecked	Unchecked	Unchecked	Unchecked	Unchecked	Unchecked	Unchecked	Unchecked	No	0	Black African		Family		Yes	Yes	Yes	No	No	No	Unchecked	Checked	Unchecked	Unchecked	Unchecked	Unchecked	Unchecked	Unchecked	Unchecked	Unchecked	Unchecked	Unchecked	Unchecked
3449	All my life.	Male	single		Unemployed, not looking for work		Grade 12/Standard 10/ Matric	Yes	Yes	No food	Brick house	Checked	Checked	Checked	Checked	Checked	Unchecked	Unchecked	Unchecked	Checked	Unchecked	Checked	Unchecked	Unchecked	Yes, an active member	0	Black African		Family		Yes	Yes	Yes	No		No	Unchecked	Checked	Unchecked	Checked	Unchecked	Unchecked	Unchecked	Unchecked	Unchecked	Unchecked	Unchecked	Unchecked	Unchecked
3250	All my life.	Male	single		Student/pupil/learner		Grade 11/Standard 9	No			Brick house	Checked	Checked	Checked	Checked	Checked	Unchecked	Unchecked	Unchecked	Unchecked	Unchecked	Unchecked	Unchecked	Unchecked	No	0	Black African		Family		Yes	No	No	No	No	Yes	Unchecked	Checked	Unchecked	Checked	Unchecked	Unchecked	Unchecked	Unchecked	Unchecked	Unchecked	Unchecked	Unchecked	Unchecked
5526	More than 1 year, but less than 5 years.	Male	single		Unemployed, looking for work		Certificate course completed after school (Grade 12/Matric)	No			Brick house	Unchecked	Checked	Unchecked	Checked	Unchecked	Unchecked	Unchecked	Unchecked	Unchecked	Unchecked	Unchecked	Unchecked	Unchecked	Yes, a member	0	Black African		Family		Yes	Yes	Yes	No	Yes	Yes	Unchecked	Checked	Checked	Unchecked	Unchecked	Unchecked	Unchecked	Unchecked	Unchecked	Unchecked	Unchecked	Unchecked	Unchecked
5491	All my life.	Male	Not married or living together, but in a steady sexual relationship lasting more than 3 months		Unemployed, looking for work		Grade 11/Standard 9	No			Brick house	Unchecked	Checked	Checked	Checked	Unchecked	Unchecked	Unchecked	Unchecked	Unchecked	Unchecked	Unchecked	Unchecked	Unchecked	No	0	Black African		Other, specify	Peace jobs	Yes	No	Yes	No	No	Yes	Unchecked	Checked	Unchecked	Unchecked	Checked	Unchecked	Checked	Unchecked	Unchecked	Unchecked	Unchecked	Unchecked	Unchecked
5933	More than 5 years.	Male	single		Unemployed, looking for work		Diploma/Degree post school completed	Yes		No money to buy food	Brick house	Checked	Checked	Checked	Checked	Checked	Unchecked	Unchecked	Unchecked	Unchecked	Checked	Unchecked	Unchecked	Unchecked	Yes, an active member	0	Black African		Family		Yes	Yes	Yes	No	No	Yes	Unchecked	Checked	Unchecked	Checked	Unchecked	Checked	Unchecked	Unchecked	Checked	Unchecked	Unchecked	Unchecked	Unchecked
3122	More than 1 year, but less than 5 years.	Male	single		Employed full time (40 hours or more per week)		Grade 11/Standard 9	No			Brick house	Checked	Checked	Checked	Checked	Checked	Unchecked	Unchecked	Unchecked	Checked	Unchecked	Unchecked	Unchecked	Unchecked	No	0	Black African		Family		Yes	Yes	Yes	No	No	No	Unchecked	Checked	Checked	Checked	Checked	Checked	Checked	Unchecked	Checked	Unchecked	Unchecked	Unchecked	Unchecked
327	All my life.	Male	single		Unemployed, looking for work		Grade 12/Standard 10/ Matric	Yes	Yes	No money to buy food	Brick house	Checked	Unchecked	Checked	Checked	Unchecked	Unchecked	Unchecked	Unchecked	Unchecked	Unchecked	Checked	Unchecked	Unchecked	Yes, an active member	0	Black African		Family		Yes	Yes	Yes	No	No	Yes	Unchecked	Checked	Checked	Checked	Unchecked	Checked	Unchecked	Checked	Checked	Unchecked	Unchecked	Unchecked	Unchecked
4887	More than 1 year, but less than 5 years.	Male	Not married or living together, but in a steady sexual relationship lasting more than 3 months		Unemployed, looking for work		Grade 7/Standard 5	No			Brick house	Checked	Unchecked	Unchecked	Unchecked	Unchecked	Unchecked	Unchecked	Unchecked	Unchecked	Unchecked	Unchecked	Unchecked	Unchecked	Yes, a member	Yes	Black African		Social grant		Yes	Yes	Yes	Yes	Yes	Yes	Unchecked	Checked	Unchecked	Unchecked	Unchecked	Unchecked	Unchecked	Unchecked	Unchecked	Unchecked	Unchecked	Unchecked	Unchecked
511	More than 1 year, but less than 5 years.	Male	single		Work in informal sector, looking for permanent work		Grade 11/Standard 9	Yes	No	No money to buy food	Brick house	Checked	Checked	Checked	Checked	Checked	Unchecked	Unchecked	Unchecked	Checked	Unchecked	Unchecked	Unchecked	Unchecked	No	0	Black African		Salary/Wages from employer		Yes	Yes	No	No	No	Yes	Unchecked	Checked	Checked	Checked	Checked	Checked	Checked	Unchecked	Unchecked	Unchecked	Unchecked	Unchecked	Unchecked
4152	More than 5 years.	Male	single		Student/pupil/learner		Grade 12/Standard 10/ Matric	No			Brick house	Checked	Checked	Checked	Checked	Unchecked	Unchecked	Unchecked	Unchecked	Checked	Unchecked	Unchecked	Unchecked	Unchecked	No	0	Black African		Family		Yes	Yes	Yes	No	No	No	Unchecked	Checked	Unchecked	Unchecked	Unchecked	Unchecked	Unchecked	Unchecked	Unchecked	Unchecked	Unchecked	Unchecked	Unchecked
8247	All my life.	Male	single		Student/pupil/learner		Grade 10/Standard 8	Yes	Yes		Flat	Checked	Checked	Checked	Checked	Checked	Unchecked	Unchecked	Unchecked	Unchecked	Unchecked	Unchecked	Unchecked	Unchecked	Yes, a member	Yes	Black African		Social grant		Yes	Yes	Yes	Yes	No	Yes	Unchecked	Checked	Checked	Unchecked	Unchecked	Unchecked	Unchecked	Unchecked	Unchecked	Unchecked	Unchecked	Unchecked	Unchecked
8153	All my life.	Male	single		Unemployed, looking for work		Grade 12/Standard 10/ Matric	No			Brick house	Checked	Checked	Checked	Checked	Checked	Unchecked	Unchecked	Unchecked	Unchecked	Checked	Unchecked	Unchecked	Unchecked	No	0	Black African		Family		Yes	Yes	Yes	No	No	Yes	Unchecked	Checked	Unchecked	Unchecked	Unchecked	Checked	Unchecked	Unchecked	Unchecked	Unchecked	Unchecked	Unchecked	Unchecked
4696	All my life.	Male	single		Student/pupil/learner		Grade 11/Standard 9	No			Brick house	Checked	Checked	Checked	Checked	Checked	Unchecked	Unchecked	Unchecked	Unchecked	Checked	Checked	Unchecked	Unchecked	Yes, a member	0	Black African		Family		Yes	No	No	Yes	Yes	No	Unchecked	Checked	Checked	Checked	Checked	Unchecked	Checked	Checked	Checked	Unchecked	Checked	Checked	Unchecked
83	All my life.	Male	single		Unemployed, looking for work		Grade 12/Standard 10/ Matric	No			Shack (Mkhukhu)	Checked	Unchecked	Checked	Checked	Unchecked	Unchecked	Checked	Unchecked	Unchecked	Checked	Unchecked	Unchecked	Unchecked	No	0	Black African		Other, specify		Yes	Yes	No	No	No	Yes	Unchecked	Checked	Checked	Unchecked	Checked	Unchecked	Checked	Unchecked	Checked	Unchecked	Unchecked	Unchecked	Unchecked
3054	More than 5 years.	Male	single		Student/pupil/learner		Grade 12/Standard 10/ Matric	No			Brick house	Checked	Checked	Checked	Checked	Unchecked	Unchecked	Unchecked	Unchecked	Unchecked	Unchecked	Unchecked	Unchecked	Unchecked	No	0	Black African		Family		Yes	No	Yes	No	No	Yes	Unchecked	Checked	Unchecked	Unchecked	Unchecked	Unchecked	Unchecked	Unchecked	Unchecked	Unchecked	Unchecked	Unchecked	Unchecked
5622	All my life.	Male	single		Student/pupil/learner		Grade 11/Standard 9	No			Brick house	Checked	Checked	Checked	Checked	Unchecked	Unchecked	Checked	Unchecked	Unchecked	Unchecked	Unchecked	Unchecked	Unchecked	No		Black African		Business profit		Yes	Yes	Yes	No	No	Yes	Unchecked	Unchecked	Checked	Checked	Unchecked	Checked	Unchecked	Unchecked	Unchecked	Unchecked	Unchecked	Unchecked	Unchecked
5810	More than 5 years.	Male	single		Student/pupil/learner		Grade 12/Standard 10/ Matric	No			Wendy house/Backyard(zozo)/Bungalow	Checked	Checked	Checked	Checked	Unchecked	Unchecked	Unchecked	Unchecked	Unchecked	Unchecked	Unchecked	Unchecked	Unchecked	Yes, a member	0	Black African		Family		Yes	Yes	Yes	No	No	Yes	Unchecked	Checked	Unchecked	Checked	Unchecked	Checked	Checked	Unchecked	Checked	Unchecked	Unchecked	Unchecked	Unchecked
4406	More than 5 years.	Male	single		Student/pupil/learner		Further studies incomplete	No			Brick house	Checked	Checked	Checked	Checked	Unchecked	Unchecked	Unchecked	Unchecked	Checked	Unchecked	Unchecked	Unchecked	Unchecked	No	0	Black African		Family		Yes	No	Yes	No	No	No	Unchecked	Checked	Checked	Checked	Unchecked	Unchecked	Unchecked	Unchecked	Unchecked	Unchecked	Unchecked	Unchecked	Unchecked
4803	More than 5 years.	Male	Not married or living together, but in a steady sexual relationship lasting more than 3 months		Unemployed, looking for work		Grade 12/Standard 10/ Matric	No			Brick house	Checked	Checked	Checked	Checked	Checked	Unchecked	Unchecked	Unchecked	Unchecked	Unchecked	Unchecked	Unchecked	Unchecked	No	0	Black African		Family		Yes	Yes	Yes	No	No	Yes	Unchecked	Checked	Checked	Unchecked	Unchecked	Unchecked	Unchecked	Unchecked	Unchecked	Unchecked	Unchecked	Unchecked	Unchecked
2647	All my life.	Male	single		Student/pupil/learner		Grade 11/Standard 9	No				Checked	Checked	Checked	Checked	Checked	Unchecked	Unchecked	Unchecked	Unchecked	Unchecked	Unchecked	Unchecked	Unchecked	Yes, an active member	0	Black African		Family		Yes	No	Yes	Yes	Yes	Yes	Unchecked	Checked	Checked	Checked	Unchecked	Unchecked	Unchecked	Unchecked	Checked	Unchecked	Unchecked	Unchecked	Unchecked
8136	All my life.	Male	single		Student/pupil/learner		Grade 12/Standard 10/ Matric	No			Brick house	Checked	Checked	Checked	Checked	Checked	Unchecked	Unchecked	Unchecked	Unchecked	Unchecked	Unchecked	Unchecked	Unchecked	No	0	Black African		Family		No		Yes	No	No	Yes	Unchecked	Checked	Checked	Unchecked	Unchecked	Unchecked	Unchecked	Unchecked	Unchecked	Unchecked	Unchecked	Unchecked	Unchecked
4746	More than 6 months but less than a year	Male	Not married or living together, but in a steady sexual relationship lasting more than 3 months		Student/pupil/learner		Grade 12/Standard 10/ Matric	Yes	Yes	No money to buy food	Shack (Mkhukhu)	Unchecked	Unchecked	Unchecked	Checked	Unchecked	Unchecked	Checked	Unchecked	Unchecked	Unchecked	Unchecked	Unchecked	Unchecked	Yes, a member	Yes	Other, Specify	Na	Family		Yes	No	Yes	No	No	Yes	Unchecked	Checked	Checked	Unchecked	Checked	Unchecked	Unchecked	Unchecked	Unchecked	Unchecked	Unchecked	Unchecked	Unchecked
1045	More than 5 years.	Male	single		Unemployed, looking for work		Grade 12/Standard 10/ Matric	No			Brick house	Checked	Checked	Checked	Checked	Checked	Unchecked	Checked	Unchecked	Checked	Checked	Unchecked	Unchecked	Unchecked	Yes, a member	Yes	Black African		Family		Yes	Yes	Yes	No	No	No	Unchecked	Checked	Unchecked	Checked	Unchecked	Unchecked	Unchecked	Unchecked	Unchecked	Unchecked	Unchecked	Unchecked	Unchecked
2409	More than 5 years.	Male	single		Student/pupil/learner		Grade 11/Standard 9	No			Brick house	Checked	Checked	Checked	Checked	Checked	Unchecked	Unchecked	Unchecked	Unchecked	Unchecked	Unchecked	Unchecked	Unchecked	No	0	Black African		Family		Yes	No	No	Yes	Yes	No	Unchecked	Unchecked	Unchecked	Unchecked	Unchecked	Unchecked	Checked	Checked	Unchecked	Unchecked	Unchecked	Unchecked	Unchecked
5785	More than 1 year, but less than 5 years.	Male	single		Unemployed, looking for work		Grade 12/Standard 10/ Matric	Yes	No	Dieting	Brick house	Unchecked	Unchecked	Unchecked	Unchecked	Unchecked	Unchecked	Unchecked	Unchecked	Unchecked	Unchecked	Unchecked	Unchecked	Unchecked	Yes, a member	0	Black African		Family		Yes	Yes	Yes	Yes	No	Yes	Unchecked	Unchecked	Unchecked	Unchecked	Unchecked	Unchecked	Unchecked	Unchecked	Unchecked	Unchecked	Unchecked	Unchecked	Unchecked
1018	All my life.	Male	Not married, but living with sexual partner/boyfriend/girlfriend		Student/pupil/learner		Grade 12/Standard 10/ Matric	No			Brick house	Checked	Checked	Checked	Checked	Checked	Unchecked	Unchecked	Unchecked	Unchecked	Unchecked	Unchecked	Unchecked	Unchecked	No	0	Black African		Family		Yes	Yes	Yes	No	No	Yes	Unchecked	Checked	Checked	Unchecked	Unchecked	Unchecked	Checked	Unchecked	Unchecked	Unchecked	Unchecked	Unchecked	Unchecked
3784	All my life.	Male	single		Student/pupil/learner		Grade 9 /Standard 7	No			Brick house	Checked	Checked	Checked	Unchecked	Checked	Unchecked	Unchecked	Unchecked	Unchecked	Unchecked	Unchecked	Unchecked	Unchecked	No	0	Black African		Family		Yes	Yes	Yes	No	No	Yes	Checked	Checked	Checked	Checked	Checked	Checked	Checked	Checked	Checked	Unchecked	Unchecked	Unchecked	Unchecked
1080	More than 5 years.	Male	single		Student/pupil/learner		Certificate course completed after school (Grade 12/Matric)	No			Brick house	Checked	Checked	Checked	Checked	Checked	Unchecked	Checked	Checked	Checked	Unchecked	Checked	Unchecked	Unchecked	Yes, a member	0	Black African		Family		Yes	Yes	Yes	No	No	Yes	Unchecked	Checked	Unchecked	Checked	Unchecked	Checked	Checked	Unchecked	Unchecked	Unchecked	Unchecked	Unchecked	Unchecked
1854	More than 1 year, but less than 5 years.	Male	Not married, but living with sexual partner/boyfriend/girlfriend		Student/pupil/learner		Grade 12/Standard 10/ Matric	No			Brick house	Checked	Unchecked	Checked	Checked	Unchecked	Unchecked	Unchecked	Unchecked	Unchecked	Unchecked	Unchecked	Unchecked	Unchecked	No	0	Black African		Family		Yes	Yes	Yes	Yes	No	Yes	Unchecked	Checked	Checked	Checked	Unchecked	Unchecked	Checked	Unchecked	Unchecked	Unchecked	Unchecked	Unchecked	Unchecked
8232	More than 5 years.	Male	single		Student/pupil/learner		Grade 12/Standard 10/ Matric	No			Flat	Checked	Checked	Checked	Checked	Checked	Unchecked	Unchecked	Unchecked	Checked	Unchecked	Checked	Unchecked	Unchecked	Yes, a member	0	Black African		Family		Yes	Yes	No	No	No	Yes	Unchecked	Checked	Checked	Unchecked	Unchecked	Unchecked	Unchecked	Unchecked	Unchecked	Unchecked	Unchecked	Unchecked	Unchecked
5332	All my life.	Male	single		Sick/disabled and unable to work		Grade 11/Standard 9	No			Brick house	Checked	Checked	Checked	Checked	Checked	Unchecked	Checked	Unchecked	Checked	Checked	Checked	Unchecked	Unchecked	Yes, a member	Yes	Black African		Social grant		Yes	Yes	Yes	Yes	Yes	Yes	Unchecked	Checked	Unchecked	Checked	Checked	Checked	Checked	Unchecked	Unchecked	Unchecked	Unchecked	Unchecked	Unchecked
8199	All my life.	Male	single		Student/pupil/learner		Grade 12/Standard 10/ Matric	No			Brick house	Checked	Checked	Checked	Checked	Checked	Unchecked	Unchecked	Unchecked	Unchecked	Unchecked	Unchecked	Unchecked	Unchecked	No	0	Black African		Family		Yes	Yes	Yes	No	No	Yes	Unchecked	Checked	Unchecked	Unchecked	Unchecked	Unchecked	Unchecked	Unchecked	Unchecked	Unchecked	Unchecked	Unchecked	Unchecked
3325	More than 5 years.	Male	Not married or living together, but in a steady sexual relationship lasting more than 3 months		Student/pupil/learner		Grade 11/Standard 9	No			Brick house	Checked	Checked	Checked	Checked	Checked	Unchecked	Unchecked	Unchecked	Unchecked	Unchecked	Unchecked	Unchecked	Unchecked	No	0	Black African		Family		Yes	Yes	Yes	No	No	Yes	Unchecked	Checked	Unchecked	Unchecked	Unchecked	Checked	Unchecked	Unchecked	Unchecked	Unchecked	Unchecked	Unchecked	Unchecked
4417	All my life.	Male	single		Work in informal sector, looking for permanent work		Grade 12/Standard 10/ Matric	No			Brick house	Checked	Checked	Checked	Checked	Checked	Unchecked	Checked	Unchecked	Unchecked	Unchecked	Unchecked	Unchecked	Unchecked	No	0	Black African		Salary/Wages from employer		Yes	Yes	Yes	No	No	Yes	Unchecked	Checked	Unchecked	Unchecked	Unchecked	Checked	Checked	Unchecked	Unchecked	Unchecked	Unchecked	Unchecked	Unchecked
821	All my life.	Male	single		Unemployed, looking for work		Further studies incomplete	Yes	No	No money to buy food	Brick house	Checked	Checked	Unchecked	Checked	Unchecked	Unchecked	Unchecked	Unchecked	Unchecked	Unchecked	Unchecked	Unchecked	Unchecked	Yes, an active member	0	Black African		Social grant		No	Yes	Yes	No	No	Yes	Unchecked	Unchecked	Unchecked	Checked	Unchecked	Unchecked	Unchecked	Unchecked	Unchecked	Unchecked	Unchecked	Unchecked	Unchecked
3226	All my life.	Male	single		Student/pupil/learner		Grade 9 /Standard 7	No			Brick house	Checked	Checked	Checked	Checked	Checked	Unchecked	Unchecked	Unchecked	Unchecked	Unchecked	Unchecked	Unchecked	Unchecked	Yes, a member	0	Black African		Family		Yes	No	No	No	No	Yes	Unchecked	Unchecked	Unchecked	Unchecked	Unchecked	Unchecked	Unchecked	Unchecked	Unchecked	Unchecked	Unchecked	Unchecked	Unchecked
7436	All my life.	Male	single		Student/pupil/learner		Grade 9 /Standard 7	No			Brick house	Checked	Checked	Checked	Checked	Checked	Unchecked	Checked	Unchecked	Unchecked	Checked	Checked	Unchecked	Unchecked	Yes, an active member	0	Black African		Family		Yes	Yes	Yes	No	No	Yes	Checked	Checked	Checked	Unchecked	Unchecked	Unchecked	Unchecked	Unchecked	Unchecked	Unchecked	Unchecked	Unchecked	Unchecked
1274	All my life.	Male	single		Student/pupil/learner		Grade 10/Standard 8	No			Brick house	Checked	Unchecked	Unchecked	Unchecked	Unchecked	Unchecked	Unchecked	Unchecked	Unchecked	Unchecked	Unchecked	Unchecked	Unchecked	Yes, a member	0	Black African		Family		Yes	Yes	Yes	Yes	No	Yes	Unchecked	Checked	Unchecked	Unchecked	Unchecked	Unchecked	Unchecked	Unchecked	Unchecked	Unchecked	Unchecked	Unchecked	Unchecked
3474	All my life.	Male	single		Unemployed, looking for work		Grade 11/Standard 9	Yes	No	No money to buy food	Brick house	Checked	Checked	Checked	Checked	Checked	Unchecked	Checked	Unchecked	Unchecked	Checked	Unchecked	Unchecked	Unchecked	No	0	Black African		Family		Yes	No	Yes	No	No	Yes	Unchecked	Checked	Unchecked	Checked	Checked	Checked	Checked	Unchecked	Checked	Unchecked	Unchecked	Unchecked	Unchecked
3774	All my life.	Male	single		Unemployed, looking for work		Grade 12/Standard 10/ Matric	No			Brick house	Checked	Unchecked	Unchecked	Unchecked	Unchecked	Unchecked	Unchecked	Unchecked	Unchecked	Unchecked	Unchecked	Unchecked	Unchecked	Yes, a member	Yes	Black African		Family		Yes	Yes	No	No	Yes	Yes	Unchecked	Checked	Unchecked	Unchecked	Unchecked	Unchecked	Unchecked	Unchecked	Unchecked	Unchecked	Unchecked	Unchecked	Unchecked
5809	More than 5 years.	Male	single		Student/pupil/learner		Further studies incomplete	Yes	No	Other reason	Brick house	Checked	Checked	Checked	Checked	Checked	Unchecked	Unchecked	Unchecked	Checked	Checked	Unchecked	Unchecked	Unchecked	No	Yes	Black African		Salary/Wages from employer		Yes	No	Yes	No	No	No	Checked	Checked	Checked	Checked	Unchecked	Checked	Unchecked	Unchecked	Unchecked	Unchecked	Unchecked	Unchecked	Unchecked
2867	More than 5 years.	Male	single		Unemployed, looking for work		Grade 9 /Standard 7	No			Brick house	Checked	Unchecked	Unchecked	Unchecked	Unchecked	Unchecked	Unchecked	Unchecked	Unchecked	Unchecked	Unchecked	Unchecked	Unchecked	Yes, a member	Yes	Black African		Social grant		Yes	Yes	Yes	No	No	No	Unchecked	Checked	Unchecked	Unchecked	Unchecked	Unchecked	Unchecked	Unchecked	Unchecked	Unchecked	Unchecked	Unchecked	Unchecked
4435	All my life.	Male	single		Student/pupil/learner		Grade 11/Standard 9	No			Brick house	Checked	Unchecked	Checked	Checked	Checked	Unchecked	Unchecked	Unchecked	Unchecked	Unchecked	Unchecked	Unchecked	Unchecked	Yes, an active member	0	Black African		Social grant		Yes	No	Yes	No	No	Yes	Unchecked	Checked	Unchecked	Unchecked	Unchecked	Checked	Unchecked	Checked	Unchecked	Unchecked	Unchecked	Unchecked	Unchecked
3457	All my life.	Male	single		Unemployed, looking for work		Grade 12/Standard 10/ Matric	No			Brick house	Checked	Checked	Checked	Checked	Checked	Unchecked	Unchecked	Unchecked	Unchecked	Unchecked	Unchecked	Unchecked	Unchecked	No	0	Black African		Family		Yes	Yes	Yes	Yes	No	Yes	Unchecked	Checked	Checked	Checked	Checked	Checked	Unchecked	Checked	Checked	Checked	Unchecked	Unchecked	Checked
7353	Less than 4 weeks	Male	Not married or living together, but in a steady sexual relationship lasting more than 3 months		Work in informal sector, looking for permanent work		Grade 10/Standard 8	No				Checked	Unchecked	Unchecked	Unchecked	Unchecked	Unchecked	Unchecked	Unchecked	Unchecked	Unchecked	Unchecked	Unchecked	Unchecked	Yes, an active member	0	Black African		Family		Yes		No	Yes	No	No	Unchecked	Checked	Unchecked	Unchecked	Unchecked	Unchecked	Unchecked	Unchecked	Unchecked	Unchecked	Unchecked	Unchecked	Unchecked
8133	All my life.	Male	Not married, but living with sexual partner/boyfriend/girlfriend		Unemployed, looking for work		Grade 10/Standard 8	Yes	No	Other reason	Flat	Checked	Checked	Checked	Checked	Checked	Checked	Unchecked	Unchecked	Unchecked	Unchecked	Unchecked	Unchecked	Unchecked	No	0	Black African		Family		Yes	No	Yes	No	No	Yes	Unchecked	Unchecked	Unchecked	Checked	Unchecked	Unchecked	Unchecked	Unchecked	Checked	Unchecked	Unchecked	Unchecked	Unchecked
4785	All my life.	Male	single		Sick/disabled and unable to work		Grade 9 /Standard 7	Yes	No	Other reason	Brick house	Checked	Checked	Checked	Checked	Checked	Unchecked	Unchecked	Unchecked	Unchecked	Checked	Checked	Unchecked	Unchecked	No	Yes	Black African		Family		Yes	Yes	Yes	Yes	No	Yes	Unchecked	Checked	Unchecked	Checked	Unchecked	Unchecked	Checked	Unchecked	Unchecked	Unchecked	Unchecked	Unchecked	Unchecked
3858	All my life.	Male	single		Student/pupil/learner		Grade 11/Standard 9	Yes	No	Other reason	Brick house	Checked	Checked	Checked	Checked	Checked	Unchecked	Unchecked	Unchecked	Unchecked	Unchecked	Unchecked	Unchecked	Unchecked	No	0	Black African		Family		Yes	Yes	No	Yes	Yes	Yes	Checked	Checked	Checked	Checked	Checked	Checked	Checked	Checked	Checked	Checked	Checked	Checked	Checked
2309	More than 1 year, but less than 5 years.	Male	single		Student/pupil/learner		Grade 12/Standard 10/ Matric	No			Flat	Checked	Unchecked	Unchecked	Unchecked	Unchecked	Unchecked	Unchecked	Unchecked	Unchecked	Unchecked	Unchecked	Unchecked	Unchecked	No	Yes	Black African		Social grant		Yes	No	No	Yes	Yes	No	Unchecked	Checked	Unchecked	Unchecked	Unchecked	Unchecked	Unchecked	Unchecked	Unchecked	Unchecked	Unchecked	Unchecked	Unchecked
726	All my life.	Male	single		Student/pupil/learner		Grade 12/Standard 10/ Matric	Yes	Yes	No food	Brick house	Checked	Unchecked	Checked	Checked	Unchecked	Unchecked	Unchecked	Unchecked	Unchecked	Unchecked	Unchecked	Unchecked	Unchecked	Yes, an active member	0	Black African		Family		Yes	No	Yes	Yes	No	Yes	Unchecked	Unchecked	Checked	Unchecked	Unchecked	Unchecked	Unchecked	Unchecked	Unchecked	Unchecked	Unchecked	Unchecked	Unchecked
7644	All my life.	Male	single		Work in informal sector, looking for permanent work		Grade 12/Standard 10/ Matric	No			Brick house	Checked	Unchecked	Checked	Checked	Checked	Unchecked	Unchecked	Unchecked	Unchecked	Unchecked	Unchecked	Unchecked	Unchecked	Yes, a member	0	Black African		Family		Yes	Yes	Yes	No	No	Yes	Unchecked	Checked	Unchecked	Checked	Unchecked	Checked	Unchecked	Unchecked	Unchecked	Unchecked	Unchecked	Unchecked	Unchecked
3348	More than 5 years.	Male	single		Student/pupil/learner		Grade 11/Standard 9	No			Brick house	Checked	Checked	Checked	Checked	Checked	Unchecked	Unchecked	Unchecked	Unchecked	Checked	Checked	Unchecked	Unchecked	No	0	Black African		Family		Yes	Yes	Yes	No	No	Yes	Unchecked	Checked	Checked	Checked	Checked	Checked	Checked	Checked	Unchecked	Unchecked	Unchecked	Unchecked	Unchecked
5132	All my life.	Male	single		Unemployed, looking for work		Certificate course completed after school (Grade 12/Matric)	No			Shack (Mkhukhu)	Unchecked	Checked	Unchecked	Unchecked	Unchecked	Unchecked	Unchecked	Unchecked	Unchecked	Unchecked	Unchecked	Unchecked	Unchecked	Yes, a member	0	Black African		Social grant		Yes	Yes	Yes	No	No	No	Unchecked	Checked	Unchecked	Unchecked	Unchecked	Unchecked	Unchecked	Unchecked	Unchecked	Unchecked	Unchecked	Unchecked	Unchecked
8080	All my life.	Male	single		Work in informal sector, looking for permanent work		Grade 8 /Standard 6	Yes	Yes		Brick house	Checked	Checked	Unchecked	Checked	Checked	Unchecked	Unchecked	Unchecked	Unchecked	Checked	Unchecked	Unchecked	Unchecked	No	0	Black African		Salary/Wages from employer		Yes	No	No	Yes	Yes	Yes	Unchecked	Checked	Unchecked	Unchecked	Checked	Unchecked	Unchecked	Unchecked	Unchecked	Unchecked	Unchecked	Unchecked	Unchecked
4904	All my life.	Male	single		Student/pupil/learner		Grade 11/Standard 9	No			Flat	Checked	Unchecked	Checked	Checked	Checked	Unchecked	Unchecked	Unchecked	Unchecked	Unchecked	Unchecked	Unchecked	Unchecked	No	0	Black African		Social grant		Yes	Yes	Yes	No	No	No	Unchecked	Checked	Checked	Checked	Unchecked	Checked	Checked	Checked	Checked	Checked	Unchecked	Unchecked	Unchecked
5609	More than 1 year, but less than 5 years.	Male	single		Unemployed, looking for work		Grade 12/Standard 10/ Matric	No			Brick house	Checked	Checked	Checked	Checked	Checked	Unchecked	Unchecked	Unchecked	Unchecked	Unchecked	Checked	Unchecked	Unchecked	No	0	Black African		Family		Yes	No	Yes	No	No	Yes	Unchecked	Checked	Unchecked	Checked	Unchecked	Checked	Checked	Unchecked	Unchecked	Unchecked	Unchecked	Unchecked	Unchecked
8152	All my life.	Male	single		Student/pupil/learner		Grade 12/Standard 10/ Matric	No			Brick house	Checked	Checked	Checked	Checked	Checked	Unchecked	Unchecked	Unchecked	Unchecked	Checked	Unchecked	Unchecked	Unchecked	No	0	Black African		Family		Yes	Yes	Yes	No	No	Yes	Unchecked	Checked	Unchecked	Checked	Unchecked	Checked	Checked	Unchecked	Unchecked	Unchecked	Unchecked	Unchecked	Unchecked
545	All my life.	Male	single		Student/pupil/learner		Grade 11/Standard 9	No			Shack (Mkhukhu)	Checked	Unchecked	Checked	Checked	Unchecked	Unchecked	Unchecked	Unchecked	Unchecked	Unchecked	Unchecked	Unchecked	Unchecked	No	0	Black African		Family		Yes	No	Yes	Yes	No	Yes	Unchecked	Checked	Unchecked	Unchecked	Unchecked	Unchecked	Unchecked	Unchecked	Unchecked	Unchecked	Unchecked	Unchecked	Unchecked
1002	All my life.	Male	single		Student/pupil/learner		Grade 12/Standard 10/ Matric	No			Brick house	Checked	Checked	Unchecked	Unchecked	Checked	Unchecked	Unchecked	Unchecked	Unchecked	Unchecked	Unchecked	Unchecked	Unchecked	Yes, a member	0	Black African		Salary/Wages from employer		Yes	Yes	Yes	No	No	No	Unchecked	Checked	Unchecked	Unchecked	Unchecked	Unchecked	Unchecked	Unchecked	Checked	Unchecked	Unchecked	Unchecked	Unchecked
3572	More than a month, but less than 6 months	Male	single		Housewife, homemaker, looking for work		Grade 12/Standard 10/ Matric	No			Flat	Unchecked	Checked	Unchecked	Unchecked	Unchecked	Unchecked	Unchecked	Unchecked	Unchecked	Unchecked	Unchecked	Unchecked	Unchecked	No	0			Social grant		No		No	No	No	No	Unchecked	Checked	Unchecked	Checked	Unchecked	Unchecked	Unchecked	Unchecked	Unchecked	Unchecked	Unchecked	Unchecked	Unchecked
8238	All my life.	Male	single		Student/pupil/learner		Grade 10/Standard 8	Yes	Yes		Brick house	Checked	Checked	Unchecked	Unchecked	Unchecked	Unchecked	Unchecked	Unchecked	Unchecked	Checked	Checked	Unchecked	Unchecked	No	Yes	Black African		Social grant		Yes		Yes	Yes	Yes	Yes	Unchecked	Checked	Unchecked	Unchecked	Checked	Checked	Checked	Checked	Checked	Unchecked	Unchecked	Unchecked	Unchecked
5007	All my life.	Male	single		Student/pupil/learner		Grade 12/Standard 10/ Matric	No			Brick house	Checked	Checked	Checked	Checked	Checked	Unchecked	Unchecked	Unchecked	Unchecked	Unchecked	Checked	Unchecked	Unchecked	No	0	Black African		Family		Yes	Yes	Yes	Yes	Yes	Yes	Unchecked	Checked	Unchecked	Unchecked	Unchecked	Unchecked	Unchecked	Unchecked	Unchecked	Unchecked	Unchecked	Unchecked	Unchecked
500	All my life.	Male	single		Student/pupil/learner		Grade 11/Standard 9	No			Brick house	Checked	Unchecked	Checked	Checked	Checked	Unchecked	Unchecked	Unchecked	Unchecked	Unchecked	Unchecked	Unchecked	Unchecked	Yes, a member	0	Black African		Social grant		Yes	Yes	Yes	No	No	Yes	Checked	Checked	Checked	Checked	Unchecked	Checked	Checked	Checked	Checked	Unchecked	Unchecked	Unchecked	Unchecked
8321	All my life.	Male	single		Student/pupil/learner		Grade 11/Standard 9	No			Brick house	Checked	Checked	Checked	Checked	Checked	Unchecked	Unchecked	Unchecked	Unchecked	Unchecked	Checked	Unchecked	Unchecked	No	0	Black African		Family		Yes	Yes	Yes	Yes	No	Yes	Unchecked	Checked	Checked	Checked	Checked	Checked	Checked	Unchecked	Checked	Unchecked	Unchecked	Unchecked	Unchecked
3571	More than a month, but less than 6 months	Male	single		Housewife, homemaker, not looking for work		Grade 12/Standard 10/ Matric	No			Flat	Checked	Unchecked	Unchecked	Unchecked	Unchecked	Unchecked	Unchecked	Unchecked	Unchecked	Unchecked	Unchecked	Unchecked	Unchecked	No	0	Black African		Social grant		Yes	No	No	No	No	No	Checked	Unchecked	Unchecked	Unchecked	Unchecked	Unchecked	Unchecked	Unchecked	Unchecked	Unchecked	Unchecked	Unchecked	Unchecked
4349	All my life.	Male	single		Student/pupil/learner		Grade 10/Standard 8	No			Brick house	Checked	Checked	Checked	Checked	Checked	Unchecked	Unchecked	Unchecked	Unchecked	Unchecked	Unchecked	Unchecked	Unchecked	No	0	Black African		Family		Yes	No	Yes	No	No	Yes	Unchecked	Checked	Unchecked	Unchecked	Unchecked	Unchecked	Unchecked	Unchecked	Unchecked	Unchecked	Unchecked	Unchecked	Unchecked
1472	More than 5 years.	Male	single		Unemployed, looking for work		Grade 12/Standard 10/ Matric	Yes	No	No money to buy food	Flat	Checked	Checked	Checked	Checked	Checked	Unchecked	Unchecked	Unchecked	Unchecked	Unchecked	Unchecked	Unchecked	Unchecked	No	0	Black African		Family			No	Yes	No	No	Yes	Unchecked	Checked	Unchecked	Checked	Checked	Checked	Checked	Unchecked	Unchecked	Unchecked	Unchecked	Unchecked	Unchecked
3497	More than 5 years.	Male	single		Student/pupil/learner		Grade 11/Standard 9	Yes	No	No money to buy food	Brick house	Checked	Checked	Checked	Checked	Checked	Unchecked	Checked	Unchecked	Unchecked	Unchecked	Unchecked	Unchecked	Unchecked	No	0	Black African		Family		Yes	Yes	Yes	No	No	Yes	Unchecked	Checked	Checked	Unchecked	Unchecked	Checked	Unchecked	Unchecked	Unchecked	Unchecked	Unchecked	Unchecked	Unchecked
5220	Less than 4 weeks	Male	Not married or living together, but in a steady sexual relationship lasting more than 3 months		Employed part time (if none of the above) (less than 40 hours per week)		Grade 9 /Standard 7	Yes	Yes	No money to buy food	Brick house	Checked	Checked	Checked	Checked	Checked	Unchecked	Unchecked	Unchecked	Checked	Unchecked	Checked	Unchecked	Unchecked	No	0	Coloured		Business profit		Yes	No	No	No		No	Checked	Unchecked	Checked	Checked	Unchecked	Unchecked	Checked	Unchecked	Unchecked	Checked	Unchecked	Unchecked	Unchecked
3538	All my life.	Male	single		Student/pupil/learner		Grade 12/Standard 10/ Matric	No			Brick house	Checked	Checked	Checked	Checked	Checked	Unchecked	Unchecked	Unchecked	Unchecked	Unchecked	Unchecked	Unchecked	Unchecked	No	0	Black African		Family		Yes	Yes	Yes	No	No	No	Unchecked	Checked	Unchecked	Unchecked	Unchecked	Unchecked	Checked	Unchecked	Unchecked	Unchecked	Unchecked	Unchecked	Unchecked
796	More than 5 years.	Male	Not married, but living with sexual partner/boyfriend/girlfriend		Employed full time (40 hours or more per week)		Diploma/Degree post school completed	No			Brick house	Checked	Unchecked	Checked	Checked	Checked	Unchecked	Unchecked	Unchecked	Checked	Unchecked	Unchecked	Unchecked	Unchecked	Yes, a member	0	Black African		Salary/Wages from employer		Yes	Yes	Yes	No	No	Yes	Unchecked	Checked	Checked	Checked	Checked	Checked	Checked	Unchecked	Unchecked	Unchecked	Checked	Checked	Unchecked
8183	All my life.	Male	single		Student/pupil/learner		Grade 11/Standard 9	No			Brick house	Checked	Checked	Checked	Checked	Checked	Unchecked	Unchecked	Unchecked	Unchecked	Unchecked	Unchecked	Unchecked	Unchecked	Yes, a member	0	Black African		Family		Yes	Yes	No	No	No	Yes	Unchecked	Checked	Checked	Unchecked	Checked	Unchecked	Unchecked	Unchecked	Unchecked	Unchecked	Unchecked	Unchecked	Unchecked
3460	More than 5 years.	Male	single		Student/pupil/learner		Further studies incomplete	No			Brick house	Checked	Checked	Checked	Checked	Checked	Unchecked	Unchecked	Unchecked	Checked	Unchecked	Unchecked	Unchecked	Unchecked	No	0	Black African		Family		Yes	No	Yes	No	No	No	Unchecked	Checked	Unchecked	Unchecked	Unchecked	Unchecked	Unchecked	Unchecked	Unchecked	Unchecked	Unchecked	Unchecked	Unchecked
5323	All my life.	Male	single		Unemployed, looking for work		Further studies incomplete	No			Brick house	Checked	Checked	Checked	Checked	Checked	Checked	Unchecked	Unchecked	Unchecked	Unchecked	Unchecked	Unchecked	Unchecked	No	0	Black African		Family		Yes	No	Yes	No	No	Yes	Unchecked	Checked	Checked	Unchecked	Checked	Checked	Checked	Checked	Unchecked	Unchecked	Unchecked	Unchecked	Unchecked
1082	All my life.	Male	single		Work in informal sector, not looking for permanent work		Grade 12/Standard 10/ Matric	No			Brick house	Checked	Checked	Checked	Checked	Unchecked	Unchecked	Unchecked	Unchecked	Unchecked	Unchecked	Unchecked	Unchecked	Unchecked	Yes, a member	0	Black African		Other, specify	Some from my work	No	No	Yes	No	No	Yes	Unchecked	Checked	Unchecked	Unchecked	Unchecked	Checked	Unchecked	Unchecked	Unchecked	Unchecked	Unchecked	Unchecked	Unchecked
5748	More than 6 months but less than a year	Male	single		Student/pupil/learner		Grade 12/Standard 10/ Matric	No			Flat	Checked	Checked	Checked	Checked	Checked	Unchecked	Unchecked	Unchecked	Unchecked	Unchecked	Unchecked	Unchecked	Unchecked	Yes, a member	0	Black African		Family		Yes	Yes	Yes	No	No	Yes	Unchecked	Checked	Unchecked	Unchecked	Unchecked	Unchecked	Unchecked	Unchecked	Unchecked	Unchecked	Unchecked	Unchecked	Unchecked
8242	All my life.	Male	single		Student/pupil/learner		Grade 11/Standard 9	No			Flat	Checked	Checked	Checked	Unchecked	Unchecked	Unchecked	Unchecked	Unchecked	Unchecked	Unchecked	Unchecked	Unchecked	Unchecked	Yes, an active member	Yes			Social grant		Yes	Yes	Yes	No	No	No	Unchecked	Checked	Unchecked	Unchecked	Unchecked	Unchecked	Unchecked	Unchecked	Unchecked	Unchecked	Unchecked	Unchecked	Unchecked
4255	All my life.	Male	single		Student/pupil/learner		Grade 9 /Standard 7	Yes	No	Other reason	Flat	Checked	Checked	Checked	Checked	Checked	Unchecked	Unchecked	Unchecked	Unchecked	Checked	Unchecked	Unchecked	Unchecked	Yes, an active member	Yes	Black African		Social grant		Yes	Yes	Yes	No	No	Yes	Unchecked	Checked	Checked	Checked	Checked	Checked	Checked	Unchecked	Checked	Unchecked	Unchecked	Unchecked	Unchecked
4494	More than 5 years.	Male	single		Employed full time (40 hours or more per week)		Grade 12/Standard 10/ Matric	No			Brick house	Checked	Checked	Checked	Checked	Unchecked	Checked	Unchecked	Unchecked	Checked	Unchecked	Unchecked	Unchecked	Unchecked	No	0	Black African		Salary/Wages from employer		Yes	Yes	Yes	No	No	Yes	Unchecked	Checked	Checked	Checked	Unchecked	Checked	Unchecked	Unchecked	Unchecked	Unchecked	Unchecked	Unchecked	Unchecked
8119	All my life.	Male	single		Student/pupil/learner		Grade 11/Standard 9	Yes	Yes	No food	Flat	Checked	Checked	Checked	Checked	Checked	Unchecked	Unchecked	Unchecked	Unchecked	Unchecked	Unchecked	Unchecked	Unchecked	No	0	Black African		Family		Yes	No		No	No	Yes	Unchecked	Unchecked	Unchecked	Checked	Unchecked	Checked	Checked	Unchecked	Checked	Unchecked	Unchecked	Unchecked	Unchecked
572	All my life.	Male	single		Student/pupil/learner		Grade 12/Standard 10/ Matric	No			Brick house	Checked	Checked	Checked	Unchecked	Checked	Unchecked	Unchecked	Unchecked	Unchecked	Unchecked	Unchecked	Unchecked	Unchecked	Yes, a member	Yes	Black African		Social grant		Yes	Yes	Yes	No	No	No	Unchecked	Checked	Unchecked	Checked	Unchecked	Checked	Unchecked	Unchecked	Unchecked	Unchecked	Unchecked	Unchecked	Unchecked
5929	More than 5 years.	Male	single				Grade 11/Standard 9	No			Flat	Checked	Unchecked	Checked	Checked	Checked	Unchecked	Unchecked	Unchecked	Unchecked	Checked	Unchecked	Unchecked	Unchecked	No	0	Black African		Partner/spouse		Yes	Yes	Yes	No	No	Yes	Checked	Checked	Checked	Checked	Unchecked	Checked	Checked	Checked	Checked	Unchecked	Unchecked	Unchecked	Unchecked
5130	More than 1 year, but less than 5 years.	Male	single		Unemployed, looking for work		Grade 11/Standard 9	No			Brick house	Checked	Checked	Checked	Checked	Checked	Unchecked	Unchecked	Unchecked	Unchecked	Unchecked	Unchecked	Unchecked	Unchecked	No	0	Black African		Family		Yes	Yes	Yes	No	No	No	Unchecked	Checked	Unchecked	Unchecked	Unchecked	Unchecked	Unchecked	Unchecked	Unchecked	Unchecked	Unchecked	Unchecked	Unchecked
8175	All my life.	Male	single		Student/pupil/learner		Grade 12/Standard 10/ Matric	No			Brick house	Unchecked	Unchecked	Unchecked	Unchecked	Unchecked	Unchecked	Unchecked	Unchecked	Unchecked	Unchecked	Unchecked	Unchecked	Unchecked	Yes, a member	0	Black African		Family				No	No	Yes	No	Unchecked	Unchecked	Unchecked	Unchecked	Unchecked	Unchecked	Unchecked	Unchecked	Unchecked	Unchecked	Unchecked	Unchecked	Unchecked
2632	More than 5 years.	Male	single		Student/pupil/learner		Grade 11/Standard 9	No			Brick house	Checked	Checked	Checked	Checked	Checked	Unchecked	Unchecked	Unchecked	Unchecked	Unchecked	Unchecked	Unchecked	Unchecked	No	0	Black African		Family		Yes	Yes	Yes	No	No	Yes	Unchecked	Checked	Checked	Checked	Checked	Unchecked	Checked	Unchecked	Unchecked	Unchecked	Unchecked	Unchecked	Unchecked
3304	All my life.	Male	Not married or living together, but in a steady sexual relationship lasting more than 3 months		Student/pupil/learner		Grade 11/Standard 9	No			Brick house	Checked	Checked	Checked	Checked	Checked	Unchecked	Unchecked	Unchecked	Unchecked	Checked	Unchecked	Unchecked	Unchecked	Yes, a member	Yes	Black African		Family		Yes	Yes	Yes	No	No	No	Unchecked	Checked	Unchecked	Checked	Unchecked	Checked	Unchecked	Unchecked	Unchecked	Unchecked	Unchecked	Checked	Unchecked
6855	More than 5 years.	Male	single		Unemployed, looking for work		Further studies incomplete	No			Brick house	Checked	Checked	Checked	Checked	Unchecked	Unchecked	Unchecked	Unchecked	Checked	Checked	Unchecked	Unchecked	Unchecked	No	0	Black African		Family		Yes	Yes	No	No	No	Yes	Unchecked	Checked	Checked	Unchecked	Checked	Unchecked	Unchecked	Unchecked	Checked	Unchecked	Unchecked	Unchecked	Unchecked
8198	All my life.	Male	single		Student/pupil/learner		Grade 12/Standard 10/ Matric	No			Brick house	Checked	Checked	Checked	Checked	Checked	Unchecked	Unchecked	Unchecked	Checked	Checked	Checked	Unchecked	Unchecked	Yes, a member	0	Black African		Family		Yes	Yes	No	No	No		Unchecked	Checked	Unchecked	Unchecked	Unchecked	Checked	Unchecked	Unchecked	Unchecked	Unchecked	Unchecked	Unchecked	Unchecked
4748	All my life.	Male	single		Student/pupil/learner		Grade 11/Standard 9	No			Brick house	Checked	Checked	Checked	Checked	Checked	Unchecked	Unchecked	Unchecked	Unchecked	Unchecked	Unchecked	Unchecked	Unchecked	Yes, a member	0	Black African		Family		Yes	Yes	Yes	Yes	No	Yes	Unchecked	Checked	Checked	Checked	Checked	Unchecked	Checked	Unchecked	Checked	Unchecked	Unchecked	Unchecked	Unchecked
3805	More than 5 years.	Male	single		Student/pupil/learner		Grade 11/Standard 9	No			Brick house	Checked	Checked	Checked	Checked	Unchecked	Unchecked	Unchecked	Unchecked	Unchecked	Unchecked	Unchecked	Unchecked	Unchecked	No	Yes	Black African		Family		Yes	Yes	Yes	No	Yes	Yes	Unchecked	Checked	Unchecked	Unchecked	Unchecked	Unchecked	Unchecked	Unchecked	Unchecked	Unchecked	Unchecked	Unchecked	Unchecked
5433	All my life.	Male	single		Unemployed, looking for work		Certificate course completed after school (Grade 12/Matric)	No			Brick house	Checked	Unchecked	Checked	Checked	Checked	Unchecked	Unchecked	Unchecked	Unchecked	Unchecked	Checked	Unchecked	Unchecked	Yes, a member	0	Black African		Family		Yes	Yes	Yes	No	No	Yes	Unchecked	Checked	Unchecked	Unchecked	Unchecked	Unchecked	Checked	Unchecked	Unchecked	Unchecked	Unchecked	Unchecked	Unchecked
5604	All my life.	Male	single		Student/pupil/learner		Grade 12/Standard 10/ Matric	No			Brick house	Checked	Checked	Checked	Checked	Checked	Unchecked	Checked	Unchecked	Checked	Checked	Unchecked	Unchecked	Unchecked	Yes, a member	0	Black African		Family		Yes	Yes	Yes	No	No	Yes	Unchecked	Checked	Unchecked	Checked	Checked	Checked	Unchecked	Unchecked	Checked	Unchecked	Unchecked	Unchecked	Unchecked
1594	All my life.	Male	single		Student/pupil/learner		Grade 12/Standard 10/ Matric	No			Brick house	Checked	Unchecked	Checked	Checked	Unchecked	Unchecked	Unchecked	Checked	Checked	Unchecked	Unchecked	Unchecked	Unchecked	Yes, an active member	Yes	Black African		Family		Yes	Yes	Yes	No	No	Yes	Unchecked	Checked	Unchecked	Checked	Unchecked	Unchecked	Checked	Unchecked	Unchecked	Unchecked	Checked	Checked	Unchecked
2	All my life.	Male	single		Unemployed, not looking for work		Grade 11/Standard 9	No			Brick house	Checked	Checked	Checked	Checked	Checked	Unchecked	Unchecked	Unchecked	Unchecked	Unchecked	Unchecked	Unchecked	Unchecked	No	0	Black African		Salary/Wages from employer		Yes	Yes	Yes	No	No	Yes	Unchecked	Checked	Unchecked	Checked	Unchecked	Unchecked	Unchecked	Unchecked	Unchecked	Unchecked	Unchecked	Unchecked	Unchecked
8223	All my life.	Male	single		Student/pupil/learner		Grade 11/Standard 9	Yes	Yes	No money to buy food	Flat	Checked	Checked	Checked	Checked	Checked	Unchecked	Unchecked	Unchecked	Checked	Unchecked	Unchecked	Unchecked	Unchecked	No	0	Black African		Family		Yes	Yes	No	No	Yes	Yes	Unchecked	Checked	Unchecked	Unchecked	Unchecked	Unchecked	Unchecked	Unchecked	Unchecked	Unchecked	Unchecked	Unchecked	Unchecked
7427	More than 1 year, but less than 5 years.	Male	single		Unemployed, looking for work		Grade 11/Standard 9	No			Brick house	Checked	Checked	Checked	Checked	Checked	Unchecked	Unchecked	Unchecked	Unchecked	Unchecked	Unchecked	Unchecked	Unchecked	No	0	Black African				Yes	Yes	Yes	Yes	Yes	Yes	Checked	Checked	Checked	Checked	Checked	Unchecked	Unchecked	Unchecked	Unchecked	Unchecked	Unchecked	Unchecked	Unchecked
3430	All my life.	Male	single		Unemployed, looking for work		Grade 11/Standard 9	Yes	Yes	No money to buy food	Wendy house/Backyard(zozo)/Bungalow	Checked	Unchecked	Unchecked	Unchecked	Unchecked	Unchecked	Unchecked	Unchecked	Unchecked	Unchecked	Unchecked	Unchecked	Unchecked	Yes, a member	0	Black African		Family		Yes	Yes	Yes	No	No	Yes	Unchecked	Unchecked	Unchecked	Checked	Unchecked	Unchecked	Unchecked	Unchecked	Unchecked	Unchecked	Unchecked	Unchecked	Unchecked
2987	More than 5 years.	Male	Not married, but living with sexual partner/boyfriend/girlfriend		Unemployed, looking for work		Grade 11/Standard 9	No			Shack (Mkhukhu)	Checked	Checked	Checked	Checked	Checked	Unchecked	Unchecked	Unchecked	Unchecked	Unchecked	Unchecked	Unchecked	Unchecked	No	0	Black African		Other, specify		Yes	Yes	Yes	No	No	Yes	Unchecked	Checked	Checked	Checked	Unchecked	Unchecked	Unchecked	Unchecked	Unchecked	Unchecked	Unchecked	Unchecked	Unchecked
781	More than 5 years.	Male	single		Unemployed, looking for work		Certificate course completed after school (Grade 12/Matric)	No			Brick house	Checked	Checked	Checked	Checked	Checked	Unchecked	Unchecked	Unchecked	Checked	Unchecked	Unchecked	Unchecked	Unchecked	No	0	Black African		Family		Yes	No	Yes	No	No	No	Unchecked	Checked	Unchecked	Unchecked	Unchecked	Unchecked	Unchecked	Unchecked	Unchecked	Unchecked	Unchecked	Unchecked	Unchecked
8149	All my life.	Male	single		Student/pupil/learner		Grade 12/Standard 10/ Matric	No			Brick house	Checked	Checked	Checked	Checked	Checked	Unchecked	Unchecked	Unchecked	Unchecked	Checked	Unchecked	Unchecked	Unchecked	No	Yes	Black African		Social grant		Yes	Yes	Yes	No	No	Yes	Unchecked	Checked	Unchecked	Unchecked	Unchecked	Checked	Checked	Unchecked	Unchecked	Unchecked	Unchecked	Unchecked	Unchecked
5930	More than 5 years.	Male	single		Unemployed, looking for work		Further studies incomplete	Yes	No	No food	Brick house	Checked	Unchecked	Checked	Checked	Checked	Unchecked	Unchecked	Unchecked	Unchecked	Unchecked	Unchecked	Unchecked	Unchecked	No	Yes	Black African		Family		Yes	Yes	Yes	No	No	Yes	Unchecked	Checked	Checked	Checked	Checked	Checked	Checked	Checked	Checked	Unchecked	Checked	Checked	Unchecked
3209	More than 5 years.	Male	single		Student/pupil/learner		Grade 10/Standard 8	No			Brick house	Checked	Checked	Checked	Checked	Checked	Unchecked	Checked	Unchecked	Checked	Unchecked	Unchecked	Unchecked	Unchecked	No	0	Black African		Family		Yes	Yes	Yes	No	No	Yes	Checked	Unchecked	Unchecked	Unchecked	Unchecked	Unchecked	Unchecked	Unchecked	Unchecked	Unchecked	Unchecked	Unchecked	Unchecked
2862	Less than 4 weeks	Male	single		Unemployed, looking for work		Grade 10/Standard 8				Flat	Checked	Unchecked	Unchecked	Unchecked	Unchecked	Unchecked	Unchecked	Unchecked	Unchecked	Unchecked	Unchecked	Unchecked	Unchecked	No		Black African		Social grant		Yes		Yes	No	Yes	Yes	Checked	Checked	Unchecked	Unchecked	Unchecked	Unchecked	Unchecked	Unchecked	Unchecked	Unchecked	Unchecked	Unchecked	Unchecked
5635	All my life.	Male	single		Student/pupil/learner		Grade 11/Standard 9	No			Brick house	Checked	Unchecked	Checked	Checked	Checked	Unchecked	Unchecked	Unchecked	Unchecked	Unchecked	Checked	Unchecked	Unchecked	No	0	Black African		Family		No	No	Yes	No	No	Yes	Unchecked	Checked	Unchecked	Unchecked	Unchecked	Unchecked	Checked	Unchecked	Unchecked	Unchecked	Unchecked	Unchecked	Unchecked
7398	More than 1 year, but less than 5 years.	Male	single		Unemployed, looking for work		Grade 12/Standard 10/ Matric	Yes	Yes	No food	Brick house	Unchecked	Checked	Unchecked	Checked	Unchecked	Unchecked	Unchecked	Unchecked	Unchecked	Unchecked	Unchecked	Unchecked	Unchecked	No	0	Black African		Family		No	Yes	Yes	Yes	No	Yes	Checked	Checked	Checked	Checked	Checked	Unchecked	Unchecked	Unchecked	Unchecked	Unchecked	Unchecked	Unchecked	Unchecked
8076	All my life.	Male	single		Student/pupil/learner		Grade 10/Standard 8	No			Brick house	Unchecked	Unchecked	Unchecked	Unchecked	Unchecked	Unchecked	Unchecked	Unchecked	Unchecked	Checked	Unchecked	Unchecked	Unchecked	No	0	Black African		Family		Yes	No	Yes		No	No	Unchecked	Checked	Unchecked	Unchecked	Unchecked	Unchecked	Unchecked	Unchecked	Unchecked	Unchecked	Unchecked	Unchecked	Unchecked
[truncated: 989 more rows]
[truncated: 450 more columns]
